# Supplementary material for: Designing a visible light-mediated double photoswitch: a combination of biradical and azobenzene structural motifs that can be switched independently
Source: Chem Sci. 2024 Dec 3;16(2):876–88. doi: 10.1039/d4sc07247b (PMC11626401; doi:10.1039/d4sc07247b)
Supplement: SC-016-D4SC07247B-s002 [file SC-016-D4SC07247B-s002.cif]

# Supplementary Information (SI) for Chemical Science.
# This journal is © The Royal Society of Chemistry 2024

####################################################################### 
# 
# This file contains crystal structure data downloaded from the 
# Cambridge Structural Database (CSD) hosted by the Cambridge 
# Crystallographic Data Centre (CCDC).
# 
# Full information about CCDC data access policies and citation 
# guidelines are available at http://www.ccdc.cam.ac.uk/access/V1 
# 
# Audit and citation data items may have been added by the CCDC. 
# Please retain this information to preserve the provenance of 
# this file and to allow appropriate attribution of the data. 
# 
#######################################################################

data_is_hb301
_database_code_depnum_ccdc_archive 'CCDC 2291635'
loop_
_audit_author_name
_audit_author_address
'Alexander Villinger'
;University Rostock
Germany
;
_audit_update_record             
;
2023-08-29 deposited with the CCDC.	2024-12-02 downloaded from the CCDC.
;
_audit_creation_method           SHELXL-2014/7
_shelx_SHELXL_version_number     2014/7

#==============================================================================

# CHEMICAL DATA

_chemical_name_systematic        ?
_chemical_name_common            ?
_chemical_melting_point          ?
_chemical_formula_moiety         'C16 H19 N3'
_chemical_formula_sum            'C16 H19 N3'
_chemical_formula_weight         253.34

loop_
_atom_type_symbol
_atom_type_description
_atom_type_scat_dispersion_real
_atom_type_scat_dispersion_imag
_atom_type_scat_source
C C 0.0033 0.0016 'International Tables Vol C Tables 4.2.6.8 and 6.1.1.4'
H H 0.0000 0.0000 'International Tables Vol C Tables 4.2.6.8 and 6.1.1.4'
N N 0.0061 0.0033 'International Tables Vol C Tables 4.2.6.8 and 6.1.1.4'

#==============================================================================

# CRYSTAL DATA

_space_group_crystal_system      monoclinic
_space_group_IT_number           4
_space_group_name_H-M_alt        'P 21'
_space_group_name_Hall           'P 2yb'

_shelx_space_group_comment       
;
The symmetry employed for this shelxl refinement is uniquely defined
by the following loop, which should always be used as a source of
symmetry information in preference to the above space-group names.
They are only intended as comments.
;

loop_
_space_group_symop_operation_xyz
'x, y, z'
'-x, y+1/2, -z'

_cell_length_a                   7.8385(6)
_cell_length_b                   5.2530(4)
_cell_length_c                   16.8163(13)
_cell_angle_alpha                90
_cell_angle_beta                 103.167(2)
_cell_angle_gamma                90
_cell_volume                     674.22(9)
_cell_formula_units_Z            2
_cell_measurement_temperature    123(2)
_cell_measurement_reflns_used    4678
_cell_measurement_theta_min      2.49
_cell_measurement_theta_max      29.05

_exptl_crystal_description       block
_exptl_crystal_colour            orange
_exptl_crystal_density_meas      ?
_exptl_crystal_density_method    ?
_exptl_crystal_density_diffrn    1.248
_exptl_crystal_F_000             272
_exptl_transmission_factor_min   ?
_exptl_transmission_factor_max   ?
_exptl_crystal_size_max          0.320
_exptl_crystal_size_mid          0.060
_exptl_crystal_size_min          0.060
_exptl_absorpt_coefficient_mu    0.076
_shelx_estimated_absorpt_T_min   0.976
_shelx_estimated_absorpt_T_max   0.995
_exptl_absorpt_correction_type   multi-scan
_exptl_absorpt_correction_T_min  0.6697
_exptl_absorpt_correction_T_max  0.7458
_exptl_absorpt_process_details   '(SADABS; Sheldrick, 2014)'

#==============================================================================

# EXPERIMENTAL DATA


_diffrn_ambient_temperature      123(2)
_diffrn_radiation_wavelength     0.71073
_diffrn_radiation_type           MoK\a
_diffrn_source                   'microfocus sealed tube'
_diffrn_measurement_device_type  'Bruker D8 QUEST diffractometer'
_diffrn_measurement_method       'phi and omega scans'
_diffrn_detector_area_resol_mean ?
_diffrn_reflns_number            15179
_diffrn_reflns_av_unetI/netI     0.0562
_diffrn_reflns_av_R_equivalents  0.0584
_diffrn_reflns_limit_h_min       -10
_diffrn_reflns_limit_h_max       10
_diffrn_reflns_limit_k_min       -6
_diffrn_reflns_limit_k_max       6
_diffrn_reflns_limit_l_min       -22
_diffrn_reflns_limit_l_max       22
_diffrn_reflns_theta_min         2.488
_diffrn_reflns_theta_max         27.999
_diffrn_reflns_theta_full        25.242
_diffrn_measured_fraction_theta_max 0.999
_diffrn_measured_fraction_theta_full 0.999
_diffrn_reflns_Laue_measured_fraction_max 0.999
_diffrn_reflns_Laue_measured_fraction_full 0.999
_diffrn_reflns_point_group_measured_fraction_max 1.000
_diffrn_reflns_point_group_measured_fraction_full 1.000
_reflns_number_total             3265
_reflns_number_gt                2350
_reflns_threshold_expression     'I > 2\s(I)'
_reflns_Friedel_coverage         0.805
_reflns_Friedel_fraction_max     1.000
_reflns_Friedel_fraction_full    1.000

_reflns_special_details          
;
 Reflections were merged by SHELXL according to the crystal
 class for the calculation of statistics and refinement.
 
 _reflns_Friedel_fraction is defined as the number of unique
 Friedel pairs measured divided by the number that would be
 possible theoretically, ignoring centric projections and
 systematic absences.
;

_computing_data_collection       'Bruker Apex V7.51A'
_computing_cell_refinement       'Bruker Apex V7.51A'
_computing_data_reduction        'Bruker SAINT'
_computing_structure_solution    'Bruker SHELXTL'
_computing_structure_refinement  'SHELXL-2014/7 (Sheldrick, 2014)'
_computing_molecular_graphics    'ORTEP-3v2.01 (Farrugia, 1997)'
_computing_publication_material  'SHELXL-2014/7 (Sheldrick, 2014)'

#==============================================================================

# REFINEMENT DATA 

_refine_special_details          
;
 Refinement of F^2^ against ALL reflections.  The weighted R-factor wR and
 goodness of fit S are based on F^2^, conventional R-factors R are based
 on F, with F set to zero for negative F^2^. The threshold expression of
 F^2^ > 2\s(F^2^) is used only for calculating R-factors(gt) etc. and is
 not relevant to the choice of reflections for refinement.  R-factors based
 on F^2^ are statistically about twice as large as those based on F, and R-
 factors based on ALL data will be even larger.

 Refined as a 2-component inversion twin.
;
_refine_ls_structure_factor_coef Fsqd
_refine_ls_matrix_type           full
_refine_ls_weighting_scheme      calc
_refine_ls_weighting_details     
'w=1/[\s^2^(Fo^2^)+(0.0592P)^2^+0.0904P] where P=(Fo^2^+2Fc^2^)/3'
_atom_sites_solution_primary     ?
_atom_sites_solution_secondary   ?
_atom_sites_solution_hydrogens   mixed
_refine_ls_hydrogen_treatment    mixed
_refine_ls_extinction_method     none
_refine_ls_extinction_coef       .
_refine_ls_abs_structure_details 
;
 Refined as an inversion twin.
;
_refine_ls_abs_structure_Flack   0(4)
_chemical_absolute_configuration ?
_refine_ls_number_reflns         3265
_refine_ls_number_parameters     185
_refine_ls_number_restraints     1
_refine_ls_R_factor_all          0.0867
_refine_ls_R_factor_gt           0.0504
_refine_ls_wR_factor_ref         0.1231
_refine_ls_wR_factor_gt          0.1069
_refine_ls_goodness_of_fit_ref   1.048
_refine_ls_restrained_S_all      1.048
_refine_ls_shift/su_max          0.000
_refine_ls_shift/su_mean         0.000

#==============================================================================

# ATOMIC COORDINATES AND DISPLACEMENT PARAMETERS

loop_
_atom_site_label
_atom_site_type_symbol
_atom_site_fract_x
_atom_site_fract_y
_atom_site_fract_z
_atom_site_U_iso_or_equiv
_atom_site_adp_type
_atom_site_occupancy
_atom_site_site_symmetry_order
_atom_site_calc_flag
_atom_site_refinement_flags_posn
_atom_site_refinement_flags_adp
_atom_site_refinement_flags_occupancy
_atom_site_disorder_assembly
_atom_site_disorder_group
N1 N 0.5172(3) 0.4952(5) 0.74341(14) 0.0218(5) Uani 1 1 d . . . . .
N2 N 0.4719(3) 0.4302(5) 0.66966(14) 0.0259(6) Uani 1 1 d . . . . .
N3 N 0.0173(3) 0.5533(5) 0.93342(16) 0.0275(6) Uani 1 1 d . . . . .
C1 C 0.3838(3) 0.4960(5) 0.78805(16) 0.0192(6) Uani 1 1 d . . . . .
C2 C 0.2369(3) 0.3293(5) 0.77260(16) 0.0206(6) Uani 1 1 d . . . . .
C3 C 0.1133(3) 0.3545(5) 0.82015(17) 0.0227(6) Uani 1 1 d . . . . .
C4 C 0.1392(3) 0.5375(6) 0.88335(17) 0.0221(6) Uani 1 1 d . . . . .
C5 C 0.2882(3) 0.6931(5) 0.90076(16) 0.0197(6) Uani 1 1 d . . . . .
C6 C 0.4117(3) 0.6714(5) 0.85286(16) 0.0185(6) Uani 1 1 d . . . . .
C7 C 0.2185(4) 0.1155(6) 0.71073(18) 0.0291(7) Uani 1 1 d . . . . .
H7A H 0.1669 -0.0337 0.7313 0.044 Uiso 1 1 calc R U . . .
H7B H 0.3342 0.0711 0.7019 0.044 Uiso 1 1 calc R U . . .
H7C H 0.1423 0.1707 0.6590 0.044 Uiso 1 1 calc R U . . .
C8 C -0.0492(4) 0.1914(6) 0.8065(2) 0.0331(8) Uani 1 1 d . . . . .
H8A H -0.1527 0.3007 0.8005 0.050 Uiso 1 1 calc R U . . .
H8B H -0.0422 0.0775 0.8533 0.050 Uiso 1 1 calc R U . . .
H8C H -0.0583 0.0900 0.7568 0.050 Uiso 1 1 calc R U . . .
C9 C 0.3100(4) 0.8837(6) 0.96959(17) 0.0264(7) Uani 1 1 d . . . . .
H9A H 0.4252 0.9650 0.9775 0.040 Uiso 1 1 calc R U . . .
H9B H 0.3008 0.7962 1.0199 0.040 Uiso 1 1 calc R U . . .
H9C H 0.2182 1.0135 0.9560 0.040 Uiso 1 1 calc R U . . .
C10 C 0.5697(3) 0.8456(5) 0.86875(17) 0.0235(7) Uani 1 1 d . . . . .
H10A H 0.6342 0.8278 0.9257 0.035 Uiso 1 1 calc R U . . .
H10B H 0.5310 1.0224 0.8584 0.035 Uiso 1 1 calc R U . . .
H10C H 0.6464 0.7994 0.8324 0.035 Uiso 1 1 calc R U . . .
C11 C 0.6134(3) 0.4354(6) 0.62854(16) 0.0223(6) Uani 1 1 d . . . . .
C12 C 0.7526(4) 0.6045(6) 0.64800(17) 0.0287(7) Uani 1 1 d . . . . .
H12 H 0.7594 0.7223 0.6915 0.034 Uiso 1 1 calc R U . . .
C13 C 0.8814(4) 0.6010(6) 0.60377(19) 0.0328(7) Uani 1 1 d . . . . .
H13 H 0.9770 0.7164 0.6171 0.039 Uiso 1 1 calc R U . . .
C14 C 0.8719(4) 0.4306(6) 0.54031(18) 0.0280(7) Uani 1 1 d . . . . .
H14 H 0.9609 0.4286 0.5103 0.034 Uiso 1 1 calc R U . . .
C15 C 0.7325(4) 0.2628(6) 0.52051(18) 0.0275(7) Uani 1 1 d . . . . .
H15 H 0.7263 0.1445 0.4772 0.033 Uiso 1 1 calc R U . . .
C16 C 0.6020(4) 0.2675(6) 0.56399(17) 0.0255(7) Uani 1 1 d . . . . .
H16 H 0.5046 0.1556 0.5495 0.031 Uiso 1 1 calc R U . . .
H3A H -0.088(4) 0.505(6) 0.9092(18) 0.031(9) Uiso 1 1 d . . . . .
H3B H 0.022(4) 0.712(7) 0.9656(18) 0.038(10) Uiso 1 1 d . . . . .

loop_
_atom_site_aniso_label
_atom_site_aniso_U_11
_atom_site_aniso_U_22
_atom_site_aniso_U_33
_atom_site_aniso_U_23
_atom_site_aniso_U_13
_atom_site_aniso_U_12
N1 0.0214(12) 0.0217(12) 0.0234(12) -0.0007(11) 0.0074(10) 0.0018(10)
N2 0.0252(13) 0.0300(14) 0.0238(13) 0.0012(12) 0.0082(10) 0.0020(11)
N3 0.0185(13) 0.0319(16) 0.0353(15) 0.0048(13) 0.0126(11) -0.0005(11)
C1 0.0157(13) 0.0217(14) 0.0204(13) 0.0023(13) 0.0045(11) 0.0012(12)
C2 0.0193(13) 0.0180(15) 0.0226(14) 0.0034(12) 0.0011(11) 0.0006(11)
C3 0.0165(13) 0.0210(15) 0.0290(15) 0.0075(13) 0.0017(11) -0.0017(12)
C4 0.0155(13) 0.0243(15) 0.0273(15) 0.0071(13) 0.0066(11) 0.0057(12)
C5 0.0165(14) 0.0206(16) 0.0224(14) 0.0038(12) 0.0053(11) 0.0028(12)
C6 0.0134(13) 0.0201(15) 0.0213(14) 0.0033(12) 0.0023(11) 0.0007(11)
C7 0.0312(16) 0.0241(16) 0.0301(16) -0.0023(14) 0.0030(13) -0.0029(14)
C8 0.0219(15) 0.0339(19) 0.0421(18) 0.0038(15) 0.0043(13) -0.0071(13)
C9 0.0204(14) 0.0316(17) 0.0287(16) -0.0018(14) 0.0085(12) -0.0003(13)
C10 0.0177(14) 0.0260(16) 0.0282(16) -0.0025(13) 0.0082(12) -0.0028(12)
C11 0.0212(14) 0.0256(16) 0.0212(14) 0.0029(13) 0.0068(11) 0.0038(12)
C12 0.0394(18) 0.0245(16) 0.0251(15) -0.0041(14) 0.0137(14) -0.0064(15)
C13 0.0351(18) 0.0336(18) 0.0316(16) -0.0035(15) 0.0117(14) -0.0119(16)
C14 0.0229(15) 0.0338(18) 0.0298(16) 0.0027(14) 0.0113(12) 0.0002(14)
C15 0.0269(15) 0.0283(16) 0.0274(16) -0.0041(14) 0.0065(12) 0.0053(13)
C16 0.0200(14) 0.0299(16) 0.0269(15) -0.0019(14) 0.0058(11) -0.0011(12)

#==============================================================================

# MOLECULAR GEOMETRY

_geom_special_details            
;
 All esds (except the esd in the dihedral angle between two l.s. planes)
 are estimated using the full covariance matrix.  The cell esds are taken
 into account individually in the estimation of esds in distances, angles
 and torsion angles; correlations between esds in cell parameters are only
 used when they are defined by crystal symmetry.  An approximate (isotropic)
 treatment of cell esds is used for estimating esds involving l.s. planes.
;

loop_
_geom_bond_atom_site_label_1
_geom_bond_atom_site_label_2
_geom_bond_distance
_geom_bond_site_symmetry_2
_geom_bond_publ_flag
N1 N2 1.257(3) . ?
N1 C1 1.419(3) . ?
N2 C11 1.435(3) . ?
N3 C4 1.413(4) . ?
N3 H3A 0.87(3) . ?
N3 H3B 0.99(4) . ?
C1 C6 1.406(4) . ?
C1 C2 1.423(4) . ?
C2 C3 1.395(4) . ?
C2 C7 1.515(4) . ?
C3 C4 1.413(4) . ?
C3 C8 1.509(4) . ?
C4 C5 1.401(4) . ?
C5 C6 1.398(4) . ?
C5 C9 1.510(4) . ?
C6 C10 1.514(4) . ?
C7 H7A 0.9800 . ?
C7 H7B 0.9800 . ?
C7 H7C 0.9800 . ?
C8 H8A 0.9800 . ?
C8 H8B 0.9800 . ?
C8 H8C 0.9800 . ?
C9 H9A 0.9800 . ?
C9 H9B 0.9800 . ?
C9 H9C 0.9800 . ?
C10 H10A 0.9800 . ?
C10 H10B 0.9800 . ?
C10 H10C 0.9800 . ?
C11 C16 1.386(4) . ?
C11 C12 1.387(4) . ?
C12 C13 1.384(4) . ?
C12 H12 0.9500 . ?
C13 C14 1.382(4) . ?
C13 H13 0.9500 . ?
C14 C15 1.384(4) . ?
C14 H14 0.9500 . ?
C15 C16 1.387(4) . ?
C15 H15 0.9500 . ?
C16 H16 0.9500 . ?

loop_
_geom_angle_atom_site_label_1
_geom_angle_atom_site_label_2
_geom_angle_atom_site_label_3
_geom_angle
_geom_angle_site_symmetry_1
_geom_angle_site_symmetry_3
_geom_angle_publ_flag
N2 N1 C1 116.5(2) . . ?
N1 N2 C11 113.2(2) . . ?
C4 N3 H3A 114(2) . . ?
C4 N3 H3B 115.5(19) . . ?
H3A N3 H3B 114(3) . . ?
C6 C1 N1 114.1(2) . . ?
C6 C1 C2 121.4(2) . . ?
N1 C1 C2 124.4(2) . . ?
C3 C2 C1 118.4(3) . . ?
C3 C2 C7 119.6(3) . . ?
C1 C2 C7 121.9(2) . . ?
C2 C3 C4 119.7(2) . . ?
C2 C3 C8 122.1(3) . . ?
C4 C3 C8 118.2(3) . . ?
C5 C4 N3 119.1(3) . . ?
C5 C4 C3 121.6(2) . . ?
N3 C4 C3 119.2(3) . . ?
C6 C5 C4 119.1(3) . . ?
C6 C5 C9 121.5(2) . . ?
C4 C5 C9 119.4(2) . . ?
C5 C6 C1 119.6(2) . . ?
C5 C6 C10 119.7(2) . . ?
C1 C6 C10 120.6(2) . . ?
C2 C7 H7A 109.5 . . ?
C2 C7 H7B 109.5 . . ?
H7A C7 H7B 109.5 . . ?
C2 C7 H7C 109.5 . . ?
H7A C7 H7C 109.5 . . ?
H7B C7 H7C 109.5 . . ?
C3 C8 H8A 109.5 . . ?
C3 C8 H8B 109.5 . . ?
H8A C8 H8B 109.5 . . ?
C3 C8 H8C 109.5 . . ?
H8A C8 H8C 109.5 . . ?
H8B C8 H8C 109.5 . . ?
C5 C9 H9A 109.5 . . ?
C5 C9 H9B 109.5 . . ?
H9A C9 H9B 109.5 . . ?
C5 C9 H9C 109.5 . . ?
H9A C9 H9C 109.5 . . ?
H9B C9 H9C 109.5 . . ?
C6 C10 H10A 109.5 . . ?
C6 C10 H10B 109.5 . . ?
H10A C10 H10B 109.5 . . ?
C6 C10 H10C 109.5 . . ?
H10A C10 H10C 109.5 . . ?
H10B C10 H10C 109.5 . . ?
C16 C11 C12 120.0(2) . . ?
C16 C11 N2 116.5(3) . . ?
C12 C11 N2 123.5(3) . . ?
C13 C12 C11 119.7(3) . . ?
C13 C12 H12 120.1 . . ?
C11 C12 H12 120.1 . . ?
C14 C13 C12 120.4(3) . . ?
C14 C13 H13 119.8 . . ?
C12 C13 H13 119.8 . . ?
C13 C14 C15 119.9(3) . . ?
C13 C14 H14 120.0 . . ?
C15 C14 H14 120.0 . . ?
C14 C15 C16 119.9(3) . . ?
C14 C15 H15 120.0 . . ?
C16 C15 H15 120.0 . . ?
C11 C16 C15 120.0(3) . . ?
C11 C16 H16 120.0 . . ?
C15 C16 H16 120.0 . . ?

loop_
_geom_torsion_atom_site_label_1
_geom_torsion_atom_site_label_2
_geom_torsion_atom_site_label_3
_geom_torsion_atom_site_label_4
_geom_torsion
_geom_torsion_site_symmetry_1
_geom_torsion_site_symmetry_2
_geom_torsion_site_symmetry_3
_geom_torsion_site_symmetry_4
_geom_torsion_publ_flag
C1 N1 N2 C11 179.7(2) . . . . ?
N2 N1 C1 C6 -151.8(2) . . . . ?
N2 N1 C1 C2 30.8(4) . . . . ?
C6 C1 C2 C3 4.1(4) . . . . ?
N1 C1 C2 C3 -178.6(3) . . . . ?
C6 C1 C2 C7 -171.4(2) . . . . ?
N1 C1 C2 C7 5.9(4) . . . . ?
C1 C2 C3 C4 -1.8(4) . . . . ?
C7 C2 C3 C4 173.8(2) . . . . ?
C1 C2 C3 C8 178.2(2) . . . . ?
C7 C2 C3 C8 -6.2(4) . . . . ?
C2 C3 C4 C5 -1.1(4) . . . . ?
C8 C3 C4 C5 178.9(3) . . . . ?
C2 C3 C4 N3 -177.2(3) . . . . ?
C8 C3 C4 N3 2.9(4) . . . . ?
N3 C4 C5 C6 177.9(2) . . . . ?
C3 C4 C5 C6 1.9(4) . . . . ?
N3 C4 C5 C9 -3.3(4) . . . . ?
C3 C4 C5 C9 -179.4(2) . . . . ?
C4 C5 C6 C1 0.4(4) . . . . ?
C9 C5 C6 C1 -178.3(2) . . . . ?
C4 C5 C6 C10 177.5(2) . . . . ?
C9 C5 C6 C10 -1.2(4) . . . . ?
N1 C1 C6 C5 179.1(2) . . . . ?
C2 C1 C6 C5 -3.4(4) . . . . ?
N1 C1 C6 C10 1.9(4) . . . . ?
C2 C1 C6 C10 179.5(2) . . . . ?
N1 N2 C11 C16 151.6(2) . . . . ?
N1 N2 C11 C12 -31.4(4) . . . . ?
C16 C11 C12 C13 -1.3(4) . . . . ?
N2 C11 C12 C13 -178.3(3) . . . . ?
C11 C12 C13 C14 0.2(5) . . . . ?
C12 C13 C14 C15 0.2(5) . . . . ?
C13 C14 C15 C16 0.5(4) . . . . ?
C12 C11 C16 C15 2.1(4) . . . . ?
N2 C11 C16 C15 179.3(3) . . . . ?
C14 C15 C16 C11 -1.7(4) . . . . ?

_refine_diff_density_max         0.194
_refine_diff_density_min         -0.267
_refine_diff_density_rms         0.053

_shelx_res_file                  
;

    shelx.res created by SHELXL-2014/7

TITL is_hb301 in P2(1)
CELL  0.71073   7.8385   5.2530  16.8163   90.000  103.167   90.000
ZERR     2.00   0.0006   0.0004   0.0013    0.000    0.002    0.000
LATT  -1
SYMM  - X, 1/2 + Y, - Z
SFAC  C    H    N
UNIT  32 38 6
MERG   2
OMIT    -3.00  56.00
TWIN
FMAP   2
PLAN   20
SIZE     0.060   0.060   0.320
ACTA
BOND   $H
CONF
LIST   4
L.S.  12
TEMP  -150.15
WGHT    0.059200    0.090400
BASF   0.05413
FVAR       1.24872
N1    3    0.517211    0.495243    0.743414    11.00000    0.02141    0.02170 =
         0.02342   -0.00074    0.00738    0.00183
N2    3    0.471891    0.430193    0.669663    11.00000    0.02524    0.03002 =
         0.02379    0.00119    0.00816    0.00195
N3    3    0.017286    0.553319    0.933423    11.00000    0.01852    0.03190 =
         0.03526    0.00482    0.01261   -0.00053
C1    1    0.383828    0.495991    0.788055    11.00000    0.01570    0.02166 =
         0.02043    0.00227    0.00452    0.00115
C2    1    0.236864    0.329322    0.772596    11.00000    0.01930    0.01803 =
         0.02256    0.00343    0.00108    0.00064
C3    1    0.113342    0.354452    0.820151    11.00000    0.01653    0.02101 =
         0.02903    0.00753    0.00170   -0.00170
C4    1    0.139176    0.537515    0.883350    11.00000    0.01554    0.02427 =
         0.02732    0.00715    0.00663    0.00572
C5    1    0.288215    0.693060    0.900762    11.00000    0.01646    0.02062 =
         0.02238    0.00381    0.00528    0.00277
C6    1    0.411679    0.671427    0.852859    11.00000    0.01338    0.02014 =
         0.02133    0.00330    0.00228    0.00071
C7    1    0.218450    0.115475    0.710730    11.00000    0.03122    0.02408 =
         0.03014   -0.00227    0.00296   -0.00290
AFIX 137
H7A   2    0.166923   -0.033740    0.731271    11.00000   -1.50000
H7B   2    0.334177    0.071148    0.701909    11.00000   -1.50000
H7C   2    0.142343    0.170731    0.659002    11.00000   -1.50000
AFIX   0
C8    1   -0.049203    0.191377    0.806479    11.00000    0.02191    0.03394 =
         0.04206    0.00375    0.00431   -0.00709
AFIX 137
H8A   2   -0.152663    0.300683    0.800528    11.00000   -1.50000
H8B   2   -0.042203    0.077493    0.853272    11.00000   -1.50000
H8C   2   -0.058319    0.090036    0.756758    11.00000   -1.50000
AFIX   0
C9    1    0.310015    0.883665    0.969592    11.00000    0.02044    0.03158 =
         0.02873   -0.00178    0.00852   -0.00028
AFIX 137
H9A   2    0.425195    0.964968    0.977542    11.00000   -1.50000
H9B   2    0.300798    0.796212    1.019920    11.00000   -1.50000
H9C   2    0.218198    1.013486    0.955972    11.00000   -1.50000
AFIX   0
C10   1    0.569748    0.845593    0.868745    11.00000    0.01771    0.02595 =
         0.02815   -0.00254    0.00816   -0.00284
AFIX 137
H10A  2    0.634153    0.827762    0.925690    11.00000   -1.50000
H10B  2    0.531036    1.022359    0.858430    11.00000   -1.50000
H10C  2    0.646359    0.799379    0.832397    11.00000   -1.50000
AFIX   0
C11   1    0.613413    0.435397    0.628540    11.00000    0.02116    0.02555 =
         0.02118    0.00291    0.00680    0.00380
C12   1    0.752554    0.604537    0.648000    11.00000    0.03945    0.02454 =
         0.02509   -0.00411    0.01366   -0.00639
AFIX  43
H12   2    0.759401    0.722290    0.691491    11.00000   -1.20000
AFIX   0
C13   1    0.881393    0.601003    0.603772    11.00000    0.03511    0.03358 =
         0.03160   -0.00353    0.01171   -0.01193
AFIX  43
H13   2    0.976951    0.716432    0.617123    11.00000   -1.20000
AFIX   0
C14   1    0.871869    0.430578    0.540305    11.00000    0.02291    0.03376 =
         0.02982    0.00270    0.01134    0.00019
AFIX  43
H14   2    0.960907    0.428611    0.510288    11.00000   -1.20000
AFIX   0
C15   1    0.732519    0.262780    0.520513    11.00000    0.02685    0.02833 =
         0.02743   -0.00407    0.00654    0.00531
AFIX  43
H15   2    0.726304    0.144524    0.477204    11.00000   -1.20000
AFIX   0
C16   1    0.601965    0.267498    0.563987    11.00000    0.02001    0.02989 =
         0.02693   -0.00190    0.00583   -0.00108
AFIX  43
H16   2    0.504633    0.155559    0.549503    11.00000   -1.20000
AFIX   0
H3A   2   -0.088150    0.504948    0.909187    11.00000    0.03120
H3B   2    0.021776    0.711808    0.965581    11.00000    0.03770
HKLF    4

REM  is_hb301 in P2(1)
REM R1 =  0.0504 for    2350 Fo > 4sig(Fo)  and  0.0867 for all    3265 data
REM    185 parameters refined using      1 restraints

END

WGHT      0.0592      0.0904

REM Highest difference peak  0.194,  deepest hole -0.267,  1-sigma level  0.053
Q1    1   0.5782  0.4150  0.5814  11.00000  0.05    0.19
Q2    1   0.3959  0.0087  0.6077  11.00000  0.05    0.19
Q3    1   0.5448  0.4263  0.8909  11.00000  0.05    0.18
Q4    1   0.6418  1.0373  0.7478  11.00000  0.05    0.17
Q5    1  -0.0222 -0.0153  0.8008  11.00000  0.05    0.16
Q6    1   0.4644 -0.1696  0.6025  11.00000  0.05    0.16
Q7    1   0.3784  0.6147  0.8089  11.00000  0.05    0.16
Q8    1   0.3911  1.2552  0.9209  11.00000  0.05    0.16
Q9    1  -0.1659  0.2000  0.8545  11.00000  0.05    0.15
Q10   1  -0.0980  0.1418  0.7213  11.00000  0.05    0.15
Q11   1   0.6134  0.8709  0.6124  11.00000  0.05    0.15
Q12   1   0.3132  0.1462  0.5632  11.00000  0.05    0.15
Q13   1   0.7210  0.5054  0.8354  11.00000  0.05    0.15
Q14   1   0.7092  0.0220  0.5312  11.00000  0.05    0.15
Q15   1   0.3087  0.4603  0.9088  11.00000  0.05    0.15
Q16   1  -0.0359 -0.1742  0.8457  11.00000  0.05    0.15
Q17   1   0.6976  0.7983  1.0216  11.00000  0.05    0.15
Q18   1   0.1907  1.2044  0.9395  11.00000  0.05    0.15
Q19   1   0.6228  1.0168  0.6891  11.00000  0.05    0.15
Q20   1   0.8000  0.6567  0.7216  11.00000  0.05    0.14
;
_shelx_res_checksum              84075

_shelx_hkl_file                  
;
   1   0   0  406.16   10.30
   1   0   0  412.26   11.20
  -1   0   0  412.16   10.80
  -2   0   0   62.69    4.60
  -2   0   0   67.89    5.90
   2   0   0   71.29    5.00
   2   0   0   74.89    4.80
   2   0   0   72.19    4.40
   3   0   0   22.10    3.30
   3   0   0   23.20    4.30
   3   0   0   22.30    4.00
  -3   0   0   23.20    3.80
  -3   0   0   23.70    4.10
   4   0   0    9.20    3.60
   4   0   0    2.80    2.90
  -4   0   0    6.20    2.90
   4   0   0    6.80    2.90
  -4   0   0    6.60    3.30
  -5   0   0    3.70    4.00
   5   0   0    3.40    3.60
  -5   0   0    3.10    4.40
   5   0   0   -3.10    4.00
  -5   0   0    0.50    3.60
   5   0   0    5.80    3.60
   6   0   0  161.28   13.60
  -6   0   0  153.58   12.60
  -6   0   0  180.28   14.40
   6   0   0  161.38   12.40
  -6   0   0  157.58   14.00
  -7   0   0  147.99   16.10
  -7   0   0  131.19   13.80
   7   0   0  156.48   13.90
  -7   0   0  125.69   15.10
   7   0   0  127.99   12.30
   7   0   0  137.39   16.00
  -8   0   0  221.68   19.30
  -8   0   0  273.37   21.40
   8   0   0  231.68   17.00
  -8   0   0  203.28   22.50
   8   0   0  263.37   18.90
  -9   0   0    7.20   10.10
  -9   0   0    0.40   10.30
   9   0   0   -2.90   10.00
   9   0   0  -21.00   10.30
  -9   0   0  -25.10   15.40
 -10   0   0   43.80   13.40
 -10   0   0   31.20   14.30
  10   0   0   31.50   14.80
   0  -1   0    1.00    1.30
   0  -1   0   -0.40    1.10
   0  -1   0   -0.80    1.00
   0  -1   0    1.40    1.00
   0   1   0    0.10    1.10
   0   1   0    0.60    1.20
   0   1   0    0.10    1.00
   0   1   0   -0.70    0.80
   0   1   0    0.70    0.90
  -1  -1   0  313.97   10.60
  -1  -1   0  315.37    9.80
  -1  -1   0  324.87    8.70
   1  -1   0  309.77    9.10
  -1  -1   0  314.27    8.30
  -1  -1   0  292.97    8.90
   1  -1   0  311.97   10.50
   1  -1   0  306.87   10.20
  -1   1   0  302.47   10.50
  -1   1   0  305.47   10.20
   1   1   0  300.67    8.60
  -1   1   0  306.17    9.20
   1   1   0  307.97   10.40
   1   1   0  278.07    8.80
  -1   1   0  332.47    9.40
   1   1   0  300.77    9.60
   2  -1   0  728.73   21.10
  -2  -1   0  706.83   21.20
   2  -1   0  734.43   20.30
   2  -1   0  704.13   19.20
  -2  -1   0  712.93   18.70
   2  -1   0  733.83   21.20
  -2  -1   0  714.63   20.50
   2   1   0  683.13   19.90
  -2   1   0  702.93   19.10
   2   1   0  715.93   20.80
   2   1   0  738.93   18.70
  -2   1   0  710.23   21.10
   3  -1   0  563.44   19.00
  -3  -1   0  543.25   17.10
   3  -1   0  589.64   19.30
  -3  -1   0  548.55   18.90
  -3  -1   0  541.35   19.50
   3  -1   0  586.54   19.50
   3   1   0  541.75   18.70
  -3   1   0  575.64   19.30
   3   1   0  554.94   17.00
  -3   1   0  549.65   19.20
   4  -1   0  380.76   15.90
   4  -1   0  386.46   16.20
  -4  -1   0  358.16   16.00
  -4  -1   0  361.46   16.50
  -4  -1   0  366.56   14.70
   4  -1   0  383.36   16.40
   4   1   0  375.96   14.20
  -4   1   0  386.16   16.70
   4   1   0  328.57   16.90
  -4   1   0  354.56   16.50
   5  -1   0   57.89    8.00
   5  -1   0   45.80    6.30
  -5  -1   0   52.59    7.70
  -5  -1   0   43.80    7.00
   5  -1   0   44.10    6.90
  -5  -1   0   59.89    8.20
  -5   1   0   47.40    7.30
   5   1   0   40.20    6.40
   5   1   0   56.49    7.10
  -5   1   0   57.99    8.40
  -6  -1   0   12.30    5.70
   6  -1   0   18.20    6.30
  -6  -1   0   -0.90    5.20
   6  -1   0    7.90    5.70
  -6  -1   0   16.00    6.10
   6  -1   0    7.30    4.70
  -6   1   0   -1.10    5.60
   6   1   0    3.40    5.90
   6   1   0    6.10    4.50
  -6   1   0    7.20    6.60
  -7  -1   0   22.40    8.10
   7  -1   0    8.20    7.70
  -7  -1   0   14.20    7.00
  -7  -1   0   16.60    7.80
   7  -1   0    9.60    6.20
   7  -1   0   14.40    7.10
  -7   1   0    8.10    6.80
  -7   1   0   16.60    8.80
   7   1   0   13.40    8.10
  -7   1   0   18.30    6.30
   7   1   0   13.70    6.30
   8  -1   0  356.86   22.60
  -8  -1   0  345.37   25.00
   8  -1   0  389.66   23.10
  -8  -1   0  379.76   23.90
  -8  -1   0  404.76   24.90
  -8   1   0  386.66   22.70
  -8   1   0  401.06   27.30
   8   1   0  383.66   22.20
  -8   1   0  366.96   25.20
  -9  -1   0   45.30   12.30
  -9  -1   0   27.60   10.70
   9  -1   0   33.60   11.50
  -9  -1   0   29.10   15.40
  -9   1   0   39.10   11.50
  -9   1   0   32.80   11.20
   9   1   0   19.70   11.10
  10  -1   0    3.20   14.80
 -10  -1   0   14.50   14.30
 -10  -1   0   27.70   15.60
  10   1   0   19.20   15.20
 -10   1   0   -1.40   15.00
 -10   1   0   35.60   14.00
   0  -2   0  264.77   10.50
   0  -2   0  255.67   11.30
   0  -2   0  257.87   10.20
   0  -2   0  262.27    9.60
   0   2   0  262.77   10.20
   0   2   0  255.97   10.30
   0   2   0  252.67    9.00
   0   2   0  253.97    9.90
   0   2   0  260.27   11.50
  -1  -2   0  837.62   22.60
  -1  -2   0  821.42   24.40
   1  -2   0  860.21   24.50
  -1  -2   0  860.41   21.60
   1  -2   0  840.62   24.80
  -1  -2   0  811.92   20.60
  -1  -2   0  842.62   21.60
   1  -2   0  824.72   23.50
   1  -2   0  858.51   22.30
   1  -2   0  834.62   25.00
  -1  -2   0  830.62   24.30
   1   2   0  834.12   24.40
   1   2   0  844.32   20.50
   1   2   0  848.02   24.30
   1   2   0  802.32   21.70
  -1   2   0  837.32   24.90
  -1   2   0  870.71   24.60
  -1   2   0  875.61   22.90
   2  -2   0  765.52   24.40
   2  -2   0  776.82   21.60
  -2  -2   0  764.72   20.60
   2  -2   0  814.52   25.10
  -2  -2   0  772.82   24.70
  -2  -2   0  777.42   21.10
   2  -2   0  792.22   24.10
  -2  -2   0  784.52   19.80
   2  -2   0  749.23   23.50
   2   2   0  773.52   21.00
   2   2   0  790.52   22.70
  -2   2   0  764.52   24.40
   2   2   0  748.93   21.00
  -2   2   0  763.32   21.50
   2   2   0  806.52   24.50
  -2   2   0  800.32   24.00
  -3  -2   0  349.57   12.50
   3  -2   0  363.06   15.90
   3  -2   0  350.66   13.90
   3  -2   0  350.96   15.80
  -3  -2   0  353.46   16.30
  -3  -2   0  335.77   13.80
   3   2   0  345.47   15.30
  -3   2   0  347.07   14.10
   3   2   0  354.86   12.80
  -3   2   0  349.67   14.00
   3   2   0  351.36   12.80
  -3   2   0  343.27   15.50
   3   2   0  337.77   13.80
  -4  -2   0  180.18   10.00
   4  -2   0  190.38   13.00
   4  -2   0  183.48   11.10
  -4  -2   0  189.88   11.50
   4  -2   0  188.18   12.50
  -4  -2   0  176.98   12.60
   4   2   0  170.28   12.50
  -4   2   0  193.08   11.70
  -4   2   0  181.68   12.60
   4   2   0  185.88    9.70
  -4   2   0  177.98   10.00
   5  -2   0   55.99    7.50
  -5  -2   0   65.69    9.60
   5  -2   0   63.19    8.70
   5  -2   0   62.99    8.80
  -5  -2   0   65.99   10.00
  -5  -2   0   58.39    8.70
   5   2   0   55.29    7.80
  -5   2   0   66.59    9.70
  -5   2   0   64.79    7.40
  -5   2   0   77.19    9.90
   5   2   0   67.99    7.90
  -6  -2   0  225.08   16.40
   6  -2   0  239.48   18.30
   6  -2   0  249.48   16.50
  -6  -2   0  210.28   15.30
  -6  -2   0  192.58   16.60
   6  -2   0  254.77   16.90
  -6   2   0  246.98   16.60
  -6   2   0  231.78   18.30
   6   2   0  229.68   14.10
   6   2   0  221.68   16.70
   7  -2   0   18.90    9.90
   7  -2   0    9.10    9.60
  -7  -2   0   19.90    8.00
  -7  -2   0   33.30    9.00
  -7  -2   0   16.40   10.30
   7  -2   0   31.50    7.50
   7   2   0   21.10   10.40
  -7   2   0   22.80   10.80
  -7   2   0   33.60    8.80
   7   2   0   17.60    7.30
  -8  -2   0   98.99   14.20
  -8  -2   0   99.79   14.00
  -8  -2   0   87.59   13.80
   8  -2   0   96.69   14.90
  -8   2   0  107.79   14.80
   8   2   0   97.79   12.00
  -8   2   0  119.29   15.30
  -9  -2   0    8.60   13.00
   9  -2   0   32.10   12.90
  -9  -2   0   21.30   13.40
  -9   2   0    0.70   13.00
   9   2   0   20.10   12.60
  -9   2   0   24.00   11.50
  10  -2   0   26.60   16.10
 -10  -2   0    3.80   17.80
 -10  -2   0   33.90   18.90
 -10   2   0    6.10   15.30
 -10   2   0   -6.60   15.00
   0  -3   0   -0.10    2.90
   0  -3   0   -0.80    3.90
   0  -3   0    0.80    2.80
   0  -3   0    1.90    2.90
   0   3   0   -2.00    3.60
   0   3   0    0.30    3.60
   0   3   0   -5.30    3.40
   0   3   0    3.60    2.90
   0   3   0    2.40    2.30
  -1  -3   0  186.38   11.00
   1  -3   0  178.38   10.60
  -1  -3   0  192.38    9.60
   1  -3   0  182.98   10.10
   1  -3   0  191.18    9.70
   1  -3   0  192.38   12.00
  -1  -3   0  185.88    8.80
  -1  -3   0  184.18    9.90
   1   3   0  174.98    9.10
  -1   3   0  190.38    9.90
  -1   3   0  179.08   10.80
   1   3   0  195.78   11.30
  -1   3   0  178.88   11.70
  -1   3   0  194.18   10.60
   1   3   0  192.58   11.70
   2  -3   0   14.40    3.10
  -2  -3   0   22.80    3.80
  -2  -3   0   22.40    5.00
  -2  -3   0   19.40    3.40
   2  -3   0   14.10    5.30
  -2  -3   0   19.40    3.00
   2  -3   0   14.90    4.10
   2  -3   0   16.40    4.10
  -2   3   0   19.60    4.30
  -2   3   0   21.30    5.10
   2   3   0   13.20    3.50
   2   3   0   15.90    5.00
   2   3   0   17.00    4.60
  -2   3   0   15.80    4.40
   3  -3   0  115.89    8.10
   3  -3   0  116.49   12.50
  -3  -3   0  134.99    8.30
  -3  -3   0  113.09    8.30
  -3  -3   0  101.29   10.30
  -3  -3   0  116.19    7.70
   3  -3   0  105.59   11.50
   3  -3   0  106.19   10.40
  -3  -3   0  107.59    6.60
  -3   3   0  113.89    8.70
  -3   3   0  129.69   10.30
   3   3   0  106.49    9.70
   3   3   0  101.59    8.10
  -3   3   0  114.99    9.00
   3   3   0  112.79    8.00
   3   3   0  114.39   11.10
  -3   3   0  105.59   11.00
   4  -3   0   13.00    5.70
  -4  -3   0   20.10    4.30
  -4  -3   0   19.60    5.00
   4  -3   0   22.40    6.20
   4  -3   0   17.00    5.30
   4  -3   0   22.50    6.70
  -4  -3   0   23.30    3.90
  -4  -3   0   22.30    6.10
  -4   3   0   21.40    5.00
   4   3   0   18.20    4.30
   4   3   0   21.10    6.80
  -4   3   0   17.50    5.00
  -4   3   0   17.70    6.70
   4   3   0    8.90    4.70
  -4   3   0   15.30    5.00
  -5  -3   0  288.37   15.00
  -5  -3   0  281.47   12.90
   5  -3   0  274.97   18.00
   5  -3   0  277.47   20.30
  -5  -3   0  274.37   18.60
  -5  -3   0  300.27   16.30
   5  -3   0  292.17   17.10
  -5   3   0  283.97   19.70
  -5   3   0  290.57   17.10
   5   3   0  263.37   16.50
  -5   3   0  298.07   15.30
  -5   3   0  262.57   15.10
   5   3   0  277.57   14.50
   6  -3   0   28.80    9.30
   6  -3   0   17.40    7.60
   6  -3   0   24.40   12.10
  -6  -3   0   30.80    7.30
  -6  -3   0   26.70    8.70
  -6  -3   0   19.50    7.70
   6   3   0   30.60    6.70
  -6   3   0   17.40   11.90
   6   3   0   21.90    8.90
  -6   3   0   26.70    5.70
  -6   3   0   21.10    7.70
   7  -3   0   23.70    8.70
  -7  -3   0   27.40   12.50
  -7  -3   0   25.00   10.00
  -7  -3   0   38.70   10.20
  -7   3   0   11.10    6.00
   7   3   0   21.40   12.00
   7   3   0   37.00    9.20
  -7   3   0   18.20    9.70
  -8  -3   0    0.00   13.50
  -8  -3   0   24.50   12.10
   8  -3   0    4.70   10.80
   8   3   0   36.90   11.10
  -8   3   0   17.90   11.50
  -9  -3   0  -21.70   17.60
   9  -3   0    8.70   14.10
  -9  -3   0   25.80   16.70
  -9   3   0   -2.90   14.20
  -9   3   0   10.50   13.50
   0  -4   0   11.70    5.20
   0  -4   0   12.10    5.10
   0  -4   0   13.10    6.50
   0  -4   0    6.20    4.60
   0   4   0   17.50    6.10
   0   4   0   16.10    5.20
   0   4   0   10.50    5.60
   0   4   0   16.70    4.00
   1  -4   0  221.08   13.20
  -1  -4   0  197.28   10.90
  -1  -4   0  203.88   11.80
   1  -4   0  195.48   12.80
   1  -4   0  184.48   15.70
   1  -4   0  191.78   12.00
  -1  -4   0  196.08   13.00
   1   4   0  184.78   14.40
   1   4   0  206.48   11.70
   1   4   0  193.78    9.40
  -1   4   0  195.68   11.20
  -1   4   0  183.18   14.20
   1   4   0  195.98   14.30
  -1   4   0  185.88   13.60
   2  -4   0  142.29   12.30
   2  -4   0  121.79   15.50
  -2  -4   0  141.09   12.70
  -2  -4   0  135.89   10.20
   2  -4   0  146.49   12.50
  -2  -4   0  130.59    9.10
  -2   4   0  134.19   11.00
   2   4   0  140.39   14.20
  -2   4   0  131.49   13.60
   2   4   0  138.79   13.00
  -2   4   0  132.89   12.80
  -2   4   0  124.49   13.20
   2   4   0  131.69   10.00
  -3  -4   0    6.80    6.40
  -3  -4   0   17.10    4.10
   3  -4   0   20.00    8.70
  -3  -4   0   16.20    4.50
   3  -4   0   22.00    7.00
  -3  -4   0   21.80    5.50
   3  -4   0   10.60    6.50
   3   4   0    9.20    6.30
  -3   4   0    5.20    6.20
   3   4   0   24.80    8.30
  -3   4   0    3.90    7.80
   3   4   0   18.30    4.80
  -4  -4   0   11.20    7.90
   4  -4   0   14.20   10.00
   4  -4   0   13.70    8.40
  -4  -4   0   10.10    5.60
  -4  -4   0    4.60    5.40
   4  -4   0    7.90    6.90
   4  -4   0   17.20    6.50
  -4  -4   0    8.80    4.20
  -4  -4   0   10.60    5.90
   4   4   0    9.00    5.90
  -4   4   0   -4.40    9.50
   4   4   0    9.70    5.70
   4   4   0   -5.50    6.50
  -4   4   0   11.70    6.10
   4   4   0    2.70    9.10
  -4   4   0   12.60    6.80
  -4   4   0   14.80    7.00
   5  -4   0   22.50    9.20
  -5  -4   0   23.70    9.70
  -5  -4   0   30.70    7.40
  -5  -4   0   26.70    5.50
  -5  -4   0   26.70    7.50
   5  -4   0   34.00   11.20
  -5  -4   0   19.00    7.00
   5  -4   0   17.00    8.90
   5   4   0   20.50    8.40
   5   4   0   18.10    7.00
  -5   4   0    4.50    8.10
   5   4   0   19.30    7.10
  -5   4   0   24.00    7.30
  -5   4   0   31.40    8.20
   6  -4   0   38.70    9.80
  -6  -4   0   17.00    8.90
   6  -4   0  -11.80   12.00
  -6  -4   0   26.60    7.10
   6  -4   0   18.50   14.50
  -6  -4   0    8.70   10.70
  -6  -4   0   31.80    9.30
   6   4   0   19.10   11.30
  -6   4   0   21.60    7.90
  -6   4   0   18.70    9.70
   6   4   0   24.60   10.10
  -6   4   0   36.80   10.90
  -7  -4   0   -4.80   14.00
  -7  -4   0    0.40   11.50
   7  -4   0    2.00   10.90
  -7  -4   0   -5.70   10.60
   7   4   0   10.20   16.30
   7   4   0    3.50   10.70
  -7   4   0    8.50   12.00
  -7   4   0    4.30    8.50
  -7   4   0   18.20   13.00
  -8  -4   0   71.59   15.60
   8  -4   0   34.00   14.30
  -8  -4   0   16.60   17.10
  -8   4   0   47.50   15.60
  -8   4   0   37.90    9.40
   0  -5   0   -7.40    7.00
   0  -5   0    8.50    7.20
   0  -5   0    1.50    6.90
   0  -5   0    2.80   10.60
   0   5   0  -10.50    5.10
   0   5   0   -3.10    7.40
   0   5   0   -6.60    7.90
   0   5   0  -20.20    9.60
   1  -5   0  478.85   21.80
  -1  -5   0  417.86   19.00
  -1  -5   0  499.55   23.70
  -1  -5   0  448.76   23.10
   1  -5   0  448.56   22.00
   1  -5   0  414.56   27.50
   1  -5   0  477.85   20.80
  -1  -5   0  443.16   20.80
   1   5   0  458.75   16.90
  -1   5   0  447.16   19.50
  -1   5   0  465.85   24.70
  -1   5   0  439.76   24.10
   1   5   0  476.55   24.30
   1   5   0  450.05   24.50
  -1   5   0  492.95   22.70
  -2  -5   0   27.50    6.30
   2  -5   0   31.10    9.00
  -2  -5   0   40.70    7.50
  -2  -5   0   37.10    8.90
   2  -5   0   32.40    9.70
   2  -5   0   46.50   12.80
  -2   5   0   35.50    7.20
   2   5   0   37.10    7.50
   2   5   0   35.40   11.70
  -2   5   0   16.10    8.10
  -2   5   0   39.90    9.80
   2   5   0   38.50    8.70
  -3  -5   0   -0.70    9.50
  -3  -5   0   15.10    7.50
  -3  -5   0   10.40    6.50
   3  -5   0    6.70   10.60
   3   5   0   -1.00   12.60
  -3   5   0   35.20   10.50
  -3   5   0    2.40    8.60
   3   5   0   26.00    9.20
   3   5   0    1.20    7.50
  -3   5   0    4.40    8.10
  -4  -5   0   31.60    8.70
   4  -5   0   43.60   13.50
   4  -5   0    6.40    9.60
  -4  -5   0   15.40    7.40
   4   5   0   16.60   10.80
  -4   5   0   18.70    9.70
  -4   5   0   22.70    9.90
   4   5   0   28.30    9.60
   5  -5   0   -2.70   11.00
  -5  -5   0   -9.10    9.40
  -5  -5   0    4.60    9.80
  -5  -5   0    8.60    9.00
   5  -5   0   -2.90   16.90
   5  -5   0   -8.40   11.10
  -5  -5   0  -15.60   12.80
  -5   5   0  -11.00    9.80
   5   5   0    8.70    9.80
  -5   5   0  -10.00   10.00
  -5   5   0   17.30   12.10
   5   5   0    6.00    9.80
  -6  -5   0   -8.80   12.30
  -6  -5   0    8.80   11.80
  -6  -5   0   25.20   15.50
   6  -5   0   10.60   13.10
   6   5   0   13.80   10.90
  -6   5   0    0.40   12.90
  -6   5   0   -6.10   10.80
  -7  -5   0   87.89   15.20
  -7  -5   0  117.19   16.20
  -7  -5   0   76.99   20.20
   7  -5   0  102.69   17.70
  -7   5   0  106.29   13.60
   0  -6   0   27.80   10.80
   0  -6   0   12.40   10.50
   0  -6   0   33.70   17.60
   0  -6   0   16.40   10.50
   0   6   0   -5.00    7.70
   0   6   0   14.00   11.40
   0   6   0   37.40   15.80
  -1  -6   0   40.30   15.40
   1  -6   0   41.60   10.90
  -1  -6   0   57.49   11.20
  -1  -6   0   58.99    9.90
  -1  -6   0   45.30   12.40
   1  -6   0   49.90   10.20
   1  -6   0   50.99   12.10
  -1   6   0   41.50   12.10
   1   6   0   40.50    7.60
   1   6   0   50.49   12.50
   1   6   0   33.10   17.30
  -1   6   0   39.60    9.20
  -1   6   0   30.60   15.70
   2  -6   0   20.20   13.50
  -2  -6   0   -8.20   12.70
  -2  -6   0    5.20   13.20
   2  -6   0   35.10   11.80
  -2  -6   0   17.40    9.10
  -2   6   0   21.40    9.70
  -2   6   0   48.70   15.60
  -2   6   0  -16.10   11.70
   2   6   0    3.20   11.80
  -3  -6   0   18.20   10.90
   3  -6   0   19.20   12.90
  -3  -6   0   15.80   15.00
  -3   6   0   14.90   12.30
  -3   6   0   24.70   11.60
   3   6   0   16.20   13.10
   4  -6   0   -6.00   14.00
  -4  -6   0  -11.60   16.20
  -4  -6   0   13.90   12.00
   4   6   0   13.90   13.50
  -4   6   0   -7.10   13.40
  -4   6   0    8.70   13.20
   5  -6   0   30.40   16.40
  -5  -6   0    2.30   13.70
  -5  -6   0   17.10   19.50
  -5   6   0  -10.00   14.20
  -5   6   0   -1.60   16.80
   5   6   0    3.70   15.70
   0  -7   0    8.60   15.50
   0   7   0  -19.60   17.30
  -1  -7   0   35.00   15.50
   1  -7   0   16.40   16.70
  -1  -7   0   25.00   18.20
  -1   7   0   17.60   17.50
   1   7   0   28.00   17.90
  -2  -7   0    7.70   20.80
   2  -7   0   41.50   17.00
  -2  -7   0   -8.10   16.10
  -2   7   0    9.60   17.90
   2   7   0   32.90   18.50
 -10   0   1   25.90   14.10
 -10   0   1    2.80   13.50
  10   0  -1   -3.70   13.70
   9   0  -1    4.70    9.50
  -9   0   1   -7.10   14.30
  -9   0   1    2.50   10.60
   9   0  -1   12.30    9.30
  -9   0   1   12.00    9.80
  -8   0   1   63.59   10.80
  -8   0   1   73.59   12.40
  -8   0   1  108.39   16.60
   8   0  -1   81.69   10.90
   8   0  -1   77.49    9.10
   7   0  -1  179.58   14.40
   7   0  -1  154.38   13.10
  -7   0   1  167.38   15.90
  -7   0   1  167.98   14.50
   7   0  -1  155.88   17.00
  -7   0   1  160.18   15.80
   6   0  -1   96.29   11.70
  -6   0   1   84.29   11.10
  -6   0   1   95.89   11.60
   6   0  -1  100.59   10.30
  -6   0   1   93.99   10.50
   5   0  -1   58.19    8.50
  -5   0   1   57.19    8.20
   5   0  -1   69.29    7.30
  -5   0   1   52.69    7.30
   5   0  -1   54.19    7.50
   4   0  -1  147.69    8.30
  -4   0   1  154.98    9.50
  -4   0   1  138.89    9.90
   4   0  -1  147.59    8.90
   3   0  -1 1793.22   43.30
  -3   0   1 1759.52   44.80
   3   0  -1 1759.42   41.70
  -3   0   1 1780.82   43.80
   3   0  -1 1764.32   44.80
  -2   0   1  137.19    6.90
   2   0  -1  128.39    5.70
   2   0  -1  132.39    6.40
  -2   0   1  138.09    6.40
   2   0  -1  129.39    6.70
  -1   0   1  205.28    6.50
   1   0  -1  199.08    6.40
  -1   0   1  214.78    6.90
   1   0  -1  214.78    6.20
   1   0  -1  211.88    6.90
  -1   0   1  216.38    6.20
   1   0   1 1400.46   32.60
   1   0   1 1432.56   32.20
  -1   0  -1 1423.66   32.10
  -1   0  -1 1419.16   32.80
  -1   0  -1 1436.56   32.30
   1   0   1 1442.16   32.00
  -2   0  -1  232.08   11.40
   2   0   1  264.17   10.40
  -2   0  -1  270.47    9.90
  -2   0  -1  270.37    9.80
   2   0   1  266.87    9.80
   3   0   1  105.49    7.40
  -3   0  -1  100.49    7.10
   3   0   1   92.89    6.60
  -3   0  -1   96.89    6.70
  -3   0  -1   97.99    7.40
  -4   0  -1   11.10    3.50
   4   0   1    9.50    3.40
   4   0   1   12.00    3.10
   4   0   1   12.90    3.50
  -4   0  -1   13.00    3.90
  -4   0  -1   17.30    3.80
   5   0   1   14.40    4.10
   5   0   1    5.00    3.70
  -5   0  -1   23.60    5.60
  -5   0  -1   17.00    4.60
  -5   0  -1   12.40    4.80
   5   0   1   12.00    4.70
   6   0   1   37.70    7.00
  -6   0  -1   27.90    6.80
   6   0   1   28.90    6.50
  -6   0  -1   34.90    7.90
  -6   0  -1   29.40    7.10
   7   0   1   15.40    8.30
  -7   0  -1   13.70    9.00
  -7   0  -1   12.40    7.60
  -7   0  -1   17.60    7.00
   7   0   1   24.20    6.80
   7   0   1    7.70    5.90
   8   0   1  136.39   15.70
   8   0   1  136.39   16.00
  -8   0  -1  112.09   16.30
  -8   0  -1  139.89   18.00
  -8   0  -1  160.58   17.90
  -9   0  -1   10.80   11.00
   9   0   1    7.30   10.60
  -9   0  -1    5.50   12.70
 -10   0  -1   17.90   13.90
 -10   0  -1   25.10   15.00
  10   0   1   17.40   14.80
 -10  -1   1   97.39   16.30
 -10  -1   1   86.59   17.30
  10  -1  -1   90.59   16.30
  10   1  -1  115.59   16.80
 -10   1   1  101.49   15.90
 -10   1   1   93.19   16.90
  -9  -1   1   28.50   12.30
   9  -1  -1   14.90   12.60
  -9  -1   1    0.90   11.40
  -9  -1   1   -3.10   14.50
   9   1  -1   29.00   10.90
  -9   1   1    8.70   10.00
  -9   1   1   27.50   11.80
   8  -1  -1  577.84   27.60
  -8  -1   1  555.64   28.20
  -8  -1   1  479.75   27.70
   8  -1  -1  548.15   26.50
  -8  -1   1  535.15   29.10
  -8   1   1  495.75   30.00
   8   1  -1  507.75   24.90
  -8   1   1  506.35   25.70
  -8   1   1  535.15   29.40
   7  -1  -1  462.85   24.80
   7  -1  -1  532.85   24.30
  -7  -1   1  478.75   25.10
  -7  -1   1  523.95   26.10
   7  -1  -1  513.15   23.70
  -7  -1   1  502.95   24.30
   7   1  -1  498.55   25.40
  -7   1   1  494.55   25.70
   7   1  -1  499.95   22.00
  -7   1   1  456.15   26.00
  -6  -1   1    4.80    5.70
  -6  -1   1   -4.50    5.00
  -6  -1   1   -6.50    5.20
   6  -1  -1    4.40    4.80
   6  -1  -1   16.60    6.10
   6  -1  -1    4.50    5.40
   6   1  -1    2.00    6.40
  -6   1   1   -1.00    6.20
  -6   1   1   15.10    6.40
   6   1  -1    3.20    4.50
  -5  -1   1   77.69    9.20
   5  -1  -1   86.49    9.00
   5  -1  -1   72.49    9.40
   5  -1  -1   77.09    9.10
  -5  -1   1   77.69    8.90
  -5  -1   1   64.69    8.50
   5   1  -1   71.89    7.20
  -5   1   1   89.09    9.60
  -5   1   1   70.89    9.30
   5   1  -1   74.89    9.30
  -4  -1   1  118.99    9.10
   4  -1  -1  132.99    9.50
  -4  -1   1  138.49    8.50
   4  -1  -1  126.69    9.50
   4  -1  -1  111.59    9.80
  -4  -1   1  124.49    9.40
  -4   1   1  131.99    9.80
   4   1  -1  133.79    7.80
  -4   1   1  129.09    9.60
  -3  -1   1   89.29    5.70
  -3  -1   1   81.39    6.90
  -3  -1   1   89.49    6.70
   3  -1  -1   93.89    7.50
   3  -1  -1  101.19    7.50
   3  -1  -1  106.29    7.10
  -3   1   1  104.49    7.20
   3   1  -1   91.39    6.70
   3   1  -1   90.39    5.60
  -3   1   1   97.59    7.60
  -2  -1   1 1391.86   31.80
  -2  -1   1 1359.16   33.90
   2  -1  -1 1422.96   35.40
   2  -1  -1 1447.56   34.30
   2  -1  -1 1447.06   35.20
  -2  -1   1 1332.17   31.70
  -2  -1   1 1349.47   34.80
   2   1  -1 1335.57   33.70
  -2   1   1 1349.56   33.00
   2   1  -1 1372.36   31.50
  -2   1   1 1389.86   35.30
  -2   1   1 1367.46   34.30
   1  -1  -1  359.26   11.80
   1  -1  -1  370.46   10.30
   1  -1  -1  378.16   12.20
   1  -1  -1  375.56   11.80
  -1  -1   1  358.06   10.90
  -1  -1   1  384.36   10.30
  -1  -1   1  380.26    9.00
  -1  -1   1  353.06   10.20
  -1  -1   1  347.17   11.30
  -1   1   1  386.56   12.20
   1   1  -1  311.77   10.00
   1   1  -1  371.56   10.90
  -1   1   1  374.46   12.10
  -1   1   1  391.06   11.30
   1   1  -1  350.96   11.10
  -1   1   1  370.36   11.70
  -1   1   1  350.66   10.30
   0  -1  -1 4610.14   95.79
   0  -1  -1 4599.74   95.89
   0  -1   1 4187.78   93.69
   0  -1   1 4382.66   93.89
   0  -1  -1 4473.35   94.99
   0  -1   1 4349.96   94.79
   0  -1  -1 4473.05   94.69
   0  -1   1 4572.74   95.89
   0   1   1 4564.64   95.59
   0   1  -1 4352.76   94.59
   0   1  -1 4514.05   95.59
   0   1   1 4543.95   95.79
   0   1   1 4453.35   95.09
   0   1  -1 4477.75   94.09
   0   1   1 4445.66   94.79
  -1  -1  -1 3264.07   74.39
  -1  -1  -1 3284.17   72.09
   1  -1   1 3333.27   73.49
   1  -1   1 3377.36   73.49
   1  -1   1 3376.96   72.49
  -1  -1  -1 3376.86   72.29
  -1   1  -1 3378.16   72.49
   1   1   1 3415.26   72.49
   1   1   1 3410.86   74.49
  -1   1  -1 3356.96   73.69
  -1   1  -1 3402.06   73.29
   1   1   1 3320.87   72.19
   2  -1   1  101.09    6.60
   2  -1   1  100.99    5.70
   2  -1   1  112.29    6.40
  -2  -1  -1  104.99    5.60
  -2  -1  -1  108.59    7.10
  -2   1  -1  105.49    6.40
  -2   1  -1  115.09    6.80
   2   1   1   98.39    6.00
  -2   1  -1  106.59    5.40
   2   1   1  106.49    6.80
   2   1   1  111.49    5.80
   3  -1   1 1525.85   40.40
  -3  -1  -1 1522.05   41.30
  -3  -1  -1 1562.64   38.80
   3  -1   1 1585.14   40.80
  -3  -1  -1 1543.35   40.50
   3   1   1 1535.55   38.40
  -3   1  -1 1547.95   36.20
   3   1   1 1552.94   40.50
  -3   1  -1 1573.04   40.90
   3   1   1 1475.65   40.00
  -3   1  -1 1563.54   41.30
  -4  -1  -1  157.68    9.60
  -4  -1  -1  147.59   10.50
  -4  -1  -1  150.08   10.60
   4  -1   1  158.48   11.90
   4  -1   1  158.58   10.30
   4  -1   1  159.88   10.60
   4   1   1  157.48   10.30
   4   1   1  172.78    9.50
  -4   1  -1  165.28   11.10
  -5  -1  -1   10.30    4.40
   5  -1   1   16.30    4.60
   5  -1   1    9.00    4.80
   5  -1   1   18.60    5.20
  -5  -1  -1   11.70    4.50
  -5  -1  -1   17.40    5.40
  -5   1  -1   10.30    4.90
   5   1   1   16.30    5.70
  -5   1  -1   17.20    5.40
   5   1   1   20.10    4.70
   6  -1   1   21.00    5.60
  -6  -1  -1   13.30    6.30
  -6  -1  -1    7.00    5.70
   6  -1   1   15.30    7.20
   6  -1   1    7.50    5.70
  -6  -1  -1    6.50    5.90
  -6   1  -1   11.80    5.60
   6   1   1   15.40    6.40
   6   1   1    9.70    4.80
  -6   1  -1   16.60    5.50
  -6   1  -1    9.10    6.90
  -7  -1  -1  109.89   14.70
  -7  -1  -1  100.89   14.70
  -7  -1  -1   85.29   11.60
   7  -1   1   94.49   14.90
   7  -1   1  117.99   13.60
   7  -1   1  109.89   16.10
   7   1   1  112.69   12.50
  -7   1  -1  103.69   15.10
   7   1   1  107.99   14.30
  -7   1  -1  109.39   12.90
  -7   1  -1  129.59   17.10
  -8  -1  -1   66.59   12.70
  -8  -1  -1   65.19   11.60
   8  -1   1   84.39   13.00
   8  -1   1   60.69   10.70
  -8  -1  -1   86.69   14.80
   8   1   1   72.89   11.20
  -8   1  -1   78.69   16.10
  -8   1  -1   91.19   14.80
  -8   1  -1   73.59   10.90
   9  -1   1  103.09   15.30
  -9  -1  -1   69.59   16.70
  -9  -1  -1   79.19   14.00
  -9  -1  -1  100.09   16.80
  -9   1  -1   75.69   15.50
   9   1   1   69.99   13.40
  -9   1  -1   57.59   12.70
 -10  -1  -1   15.10   16.00
 -10  -1  -1  -16.80   15.00
  10  -1   1    0.30   15.70
 -10   1  -1    3.80   16.60
 -10   1  -1   15.20   14.70
  10   1   1   10.50   20.10
  10  -2  -1    0.50   15.00
 -10  -2   1    0.20   17.90
 -10  -2   1   -2.00   18.40
 -10   2   1   14.80   14.70
 -10   2   1  -10.80   16.70
   9  -2  -1   -3.20   11.60
  -9  -2   1  -17.10   12.80
  -9  -2   1    8.20   12.80
  -9   2   1   24.60   13.40
  -9   2   1   -2.10   10.40
   9   2  -1   -3.30   12.00
   8  -2  -1   14.50   13.00
  -8  -2   1   22.00   11.40
  -8  -2   1    2.10    9.70
  -8  -2   1   19.00   10.50
  -8   2   1   19.10    9.90
   8   2  -1   12.80    8.80
  -7  -2   1    4.80    8.00
   7  -2  -1   10.40    9.40
  -7  -2   1    6.90    7.70
   7  -2  -1   13.90    7.10
   7  -2  -1    0.60    8.70
  -7   2   1   -2.60    7.40
   7   2  -1    6.20    6.50
  -7   2   1  -10.60   10.60
   7   2  -1    3.80    9.30
  -6  -2   1   12.20    6.70
   6  -2  -1   30.60    8.10
  -6  -2   1   21.00    6.80
   6  -2  -1   25.60    7.10
  -6  -2   1   30.30    6.50
   6  -2  -1   28.00    7.00
  -6   2   1   32.70    6.90
   6   2  -1   29.70    5.70
  -6   2   1   19.70    8.10
   6   2  -1   23.60    7.50
   5  -2  -1  256.17   16.50
  -5  -2   1  254.47   14.80
  -5  -2   1  251.97   13.00
   5  -2  -1  257.47   14.60
   5  -2  -1  269.17   15.90
  -5  -2   1  252.07   16.10
  -5   2   1  274.97   15.40
  -5   2   1  268.07   12.30
  -5   2   1  262.57   15.90
   5   2  -1  256.37   15.20
   5   2  -1  239.18   12.70
   4  -2  -1  111.39    8.70
  -4  -2   1  109.69    7.70
  -4  -2   1  107.09    9.10
   4  -2  -1  104.89   10.60
  -4  -2   1  109.69    9.90
   4  -2  -1   92.49    9.80
  -4   2   1  113.79    9.00
  -4   2   1   94.99   10.00
   4   2  -1  113.79    7.40
  -4   2   1  118.39    8.60
  -3  -2   1   13.20    3.30
   3  -2  -1   14.90    3.10
   3  -2  -1   15.80    4.20
  -3  -2   1   12.00    2.70
  -3  -2   1   23.40    4.40
   3  -2  -1    6.20    3.30
  -3  -2   1   17.10    2.90
  -3   2   1   15.70    3.30
   3   2  -1   17.40    3.50
  -3   2   1   19.20    4.30
   3   2  -1   14.00    2.80
   3   2  -1   14.10    2.90
  -3   2   1   13.00    3.60
  -2  -2   1 1361.16   31.60
   2  -2  -1 1353.86   36.40
   2  -2  -1 1370.46   37.40
  -2  -2   1 1269.57   32.90
  -2  -2   1 1375.56   32.50
   2  -2  -1 1385.46   37.30
  -2  -2   1 1339.87   34.90
   2  -2  -1 1359.76   33.40
  -2  -2   1 1370.36   36.80
   2   2  -1 1379.96   36.00
  -2   2   1 1352.16   36.00
  -2   2   1 1363.66   34.50
   2   2  -1 1297.77   32.90
   2   2  -1 1366.36   34.60
  -2   2   1 1260.47   35.30
  -2   2   1 1354.16   37.20
  -1  -2   1   48.50    3.70
   1  -2  -1   47.30    4.70
  -1  -2   1   45.60    4.70
   1  -2  -1   47.90    5.80
  -1  -2   1   46.20    3.70
  -1  -2   1   49.70    3.40
   1  -2  -1   49.80    4.80
   1  -2  -1   50.89    5.50
  -1  -2   1   48.50    5.20
   1   2  -1   47.00    3.70
   1   2  -1   42.10    5.00
  -1   2   1   44.90    5.20
  -1   2   1   48.40    4.90
  -1   2   1   46.50    5.00
  -1   2   1   51.29    4.90
   1   2  -1   47.20    5.10
   0  -2  -1   15.00    2.80
   0  -2  -1   13.60    2.90
   0  -2  -1   14.80    3.00
   0  -2   1   21.40    3.10
   0  -2   1   14.60    2.90
   0  -2   1   18.40    2.90
   0  -2  -1   16.40    2.70
   0  -2   1   18.40    2.80
   0   2  -1   17.60    2.80
   0   2   1   15.70    2.80
   0   2   1    9.90    2.90
   0   2  -1   13.80    3.10
   0   2   1   19.00    3.30
   0   2   1   18.50    3.30
   0   2  -1   15.70    2.70
   0   2   1   18.20    2.70
  -1  -2  -1   73.09    5.50
  -1  -2  -1   77.39    6.30
   1  -2   1   75.49    4.20
  -1  -2  -1   75.99    4.80
   1  -2   1   72.09    5.30
   1  -2   1   73.59    6.40
   1  -2   1   70.49    5.80
  -1   2  -1   83.39    6.10
   1   2   1   77.09    6.50
   1   2   1   73.99    3.40
   1   2   1   61.09    6.20
   1   2   1   73.49    5.30
  -1   2  -1   72.59    6.30
  -1   2  -1   74.59    4.20
  -1   2  -1   83.39    6.10
   2  -2   1    8.20    3.00
  -2  -2  -1   10.30    3.40
   2  -2   1    9.00    3.10
  -2  -2  -1    6.40    1.50
   2  -2   1    2.10    2.10
  -2  -2  -1   10.30    2.30
   2   2   1    1.00    2.40
   2   2   1    2.70    3.10
   2   2   1    8.00    2.50
   2   2   1    6.20    2.40
  -2   2  -1    8.50    3.30
  -2   2  -1    5.70    2.30
  -2   2  -1    7.00    2.70
  -3  -2  -1  286.17   12.40
   3  -2   1  279.67   12.80
  -3  -2  -1  285.37   11.60
   3  -2   1  287.37   13.90
   3  -2   1  292.57   14.60
   3  -2   1  283.57   12.40
  -3  -2  -1  283.87   14.50
   3   2   1  263.87   12.20
  -3   2  -1  294.07   12.50
   3   2   1  297.27   14.20
  -3   2  -1  289.67   13.20
  -3   2  -1  280.17   14.00
   3   2   1  292.87   11.90
   3   2   1  272.37   11.40
   4  -2   1  113.99    9.40
   4  -2   1  147.29   11.80
   4  -2   1  124.19    9.50
  -4  -2  -1  126.99    9.80
  -4  -2  -1  105.39   10.30
  -4  -2  -1  127.09    8.90
   4  -2   1  130.49   10.40
  -4   2  -1  120.19   10.30
   4   2   1  116.19    9.80
   4   2   1  114.79    8.20
  -4   2  -1  122.79   10.70
  -4   2  -1  110.89    8.20
   4   2   1  116.99   10.70
   5  -2   1    7.70    5.20
  -5  -2  -1    6.20    5.10
   5  -2   1   10.10    5.20
  -5  -2  -1    8.60    5.80
   5  -2   1    8.10    6.40
  -5  -2  -1   10.70    5.20
  -5   2  -1   21.90    5.90
  -5   2  -1   18.90    7.00
   5   2   1   13.90    4.50
   5   2   1    9.20    5.60
  -5   2  -1   19.30    3.70
  -6  -2  -1   91.19   12.50
  -6  -2  -1   95.59   13.20
  -6  -2  -1   84.49   12.60
   6  -2   1   75.49   10.00
   6  -2   1   67.39   10.70
   6  -2   1   91.19   13.70
   6   2   1   72.99   11.10
  -6   2  -1   91.79   12.60
   6   2   1   71.49   10.80
  -6   2  -1   72.29   11.60
  -7  -2  -1   22.40    9.10
  -7  -2  -1   24.80    8.30
   7  -2   1   29.10    8.10
  -7  -2  -1   13.80    9.70
   7  -2   1    8.40   10.10
   7   2   1   16.80   10.00
  -7   2  -1   23.60    8.50
  -7   2  -1   45.00   12.90
   7   2   1   27.30    7.80
  -8  -2  -1  166.68   21.80
   8  -2   1  172.48   19.20
  -8  -2  -1  166.28   20.30
  -8  -2  -1  195.18   23.70
  -8   2  -1  188.78   20.70
  -8   2  -1  179.78   18.10
   8   2   1  134.29   14.70
  -9  -2  -1  132.89   18.00
   9  -2   1  119.49   16.70
  -9  -2  -1  145.79   18.10
  -9   2  -1  219.28   25.40
  -9   2  -1  144.59   17.10
  -9  -3   1    4.00   16.30
   9  -3  -1   16.30   12.90
  -9  -3   1   -4.70   14.70
  -9   3   1    0.30   14.00
  -8  -3   1    2.50   12.60
   8  -3  -1   -1.20    9.90
  -8  -3   1   -1.00   12.30
  -8   3   1   -2.40   10.80
   8   3  -1    6.40   10.30
  -7  -3   1    2.10   10.50
   7  -3  -1   26.50   14.40
  -7  -3   1   33.60    9.30
  -7  -3   1   29.20    9.60
   7  -3  -1    2.90    8.70
   7   3  -1   17.90   11.80
   7   3  -1   25.90    8.20
  -7   3   1   24.90    9.80
  -7   3   1   24.10    6.50
  -6  -3   1  110.79   12.50
   6  -3  -1   75.89   10.20
   6  -3  -1   81.99   12.90
  -6  -3   1   77.69   12.00
   6  -3  -1  114.29   17.60
  -6  -3   1  104.09   13.90
   6  -3  -1   73.59   11.80
  -6   3   1   72.79   11.20
   6   3  -1   64.49    9.40
  -6   3   1   76.69   10.30
  -6   3   1   83.69   11.00
   6   3  -1   79.09   10.00
   5  -3  -1  104.49   14.10
  -5  -3   1   70.79   10.20
   5  -3  -1   76.09   11.10
   5  -3  -1   99.79   12.00
  -5  -3   1   75.89    9.40
  -5  -3   1   90.89    8.30
   5  -3  -1   73.89   10.90
  -5  -3   1   82.59   11.20
  -5   3   1   74.69   10.40
  -5   3   1   75.69   11.40
  -5   3   1   63.39   10.00
  -5   3   1   79.49   11.30
   5   3  -1   67.09    8.90
   5   3  -1   82.69    8.50
   4  -3  -1   21.20    6.10
   4  -3  -1   21.50    5.20
  -4  -3   1   18.80    4.10
   4  -3  -1   21.80    6.20
  -4  -3   1   24.30    5.40
  -4  -3   1   17.80    4.20
  -4  -3   1   24.80    6.20
   4  -3  -1   32.60    8.00
  -4   3   1   19.90    5.10
  -4   3   1   13.40    6.50
  -4   3   1   14.80    4.80
   4   3  -1   22.10    4.60
   4   3  -1   19.60    4.70
  -4   3   1   22.60    5.30
  -3  -3   1   15.60    3.20
  -3  -3   1   12.60    3.30
   3  -3  -1   12.80    4.70
  -3  -3   1    5.00    4.60
   3  -3  -1   13.60    5.90
   3  -3  -1    9.70    3.60
  -3  -3   1   17.80    3.80
  -3  -3   1   11.70    3.50
  -3   3   1   10.80    3.80
   3   3  -1   11.70    3.40
   3   3  -1   15.30    4.50
  -3   3   1    7.00    4.30
  -3   3   1    5.70    4.40
   3   3  -1   15.10    3.80
   3   3  -1   10.70    5.10
  -3   3   1    9.30    5.00
  -2  -3   1  576.04   18.10
  -2  -3   1  550.84   16.60
   2  -3  -1  583.74   22.20
   2  -3  -1  558.74   16.60
  -2  -3   1  545.05   17.10
  -2  -3   1  567.14   21.50
   2  -3  -1  586.04   22.20
  -2  -3   1  555.14   20.70
   2  -3  -1  571.74   21.10
  -2   3   1  558.74   19.80
  -2   3   1  591.44   22.20
   2   3  -1  573.14   20.90
  -2   3   1  593.74   22.10
   2   3  -1  587.44   21.30
   1  -3  -1  749.92   28.90
  -1  -3   1  812.62   25.80
  -1  -3   1  836.42   23.70
   1  -3  -1  810.22   26.40
  -1  -3   1  808.32   22.30
  -1  -3   1  796.42   22.80
   1  -3  -1  836.62   25.10
  -1  -3   1  824.72   27.10
   1  -3  -1  824.22   25.50
   1   3  -1  816.42   22.40
   1   3  -1  870.91   25.80
  -1   3   1  815.12   24.00
  -1   3   1  791.72   27.30
   1   3  -1  841.92   27.00
  -1   3   1  784.92   26.10
  -1   3   1  831.72   25.40
   1   3  -1  799.12   22.70
   0  -3   1  120.29    8.00
   0  -3  -1  120.79    8.80
   0  -3   1  120.79   10.00
   0  -3  -1  111.29    8.80
   0  -3   1  119.79    7.40
   0  -3  -1  109.69    7.80
   0  -3   1  119.19    7.80
   0  -3  -1  112.59    8.50
   0   3  -1  119.69    9.40
   0   3   1  116.09    8.50
   0   3   1  117.69    8.00
   0   3   1  105.79    9.20
   0   3   1  118.49    6.40
   0   3   1  113.09    9.40
   0   3  -1  124.89    7.50
   0   3  -1  119.19    8.40
   1  -3   1   -0.60    3.10
   1  -3   1    3.70    4.30
  -1  -3  -1    2.50    3.30
   1  -3   1    1.40    3.00
  -1  -3  -1    9.00    3.10
   1  -3   1    1.20    4.40
  -1  -3  -1    0.70    2.80
  -1  -3  -1   -1.60    3.40
   1  -3   1    4.00    2.80
   1   3   1    0.50    2.60
  -1   3  -1    6.40    3.30
  -1   3  -1   -0.40    3.30
  -1   3  -1    8.50    3.80
  -1   3  -1    6.00    3.80
   1   3   1    1.60    3.60
   1   3   1    4.20    1.80
   2  -3   1  200.68   11.70
   2  -3   1  199.78   12.80
   2  -3   1  179.98   13.00
  -2  -3  -1  200.88   12.60
   2  -3   1  211.18   11.80
   2  -3   1  196.48    8.90
  -2  -3  -1  183.88   10.60
  -2  -3  -1  193.78    9.50
   2   3   1  214.08   12.90
  -2   3  -1  201.28   11.70
  -2   3  -1  202.58    8.90
   2   3   1  197.68   11.90
   2   3   1  193.98   10.00
   2   3   1  186.08    8.10
  -2   3  -1  196.28   12.20
  -2   3  -1  193.48   11.70
  -3  -3  -1   58.49    6.90
   3  -3   1   55.59    7.60
   3  -3   1   60.69    8.20
  -3  -3  -1   62.09    6.90
   3  -3   1   71.29    9.10
  -3  -3  -1   69.99    5.10
   3  -3   1   61.39    7.40
   3  -3   1   69.29    8.80
  -3  -3  -1   64.39    8.90
   3   3   1   58.39    8.00
  -3   3  -1   64.89    8.70
   3   3   1   69.39    7.20
   3   3   1   62.39    8.70
  -3   3  -1   60.09    8.00
  -3   3  -1   64.89    7.50
   3   3   1   50.49    7.10
   4  -3   1   19.60    7.30
  -4  -3  -1   24.20    5.00
  -4  -3  -1   17.50    3.50
  -4  -3  -1   12.10    6.20
   4  -3   1   23.00    6.10
  -4  -3  -1   14.00    4.60
   4  -3   1   20.40    5.80
   4   3   1    9.00    5.10
   4   3   1   19.50    5.20
  -4   3  -1   19.30    5.00
  -4   3  -1   20.70    5.40
   4   3   1   13.20    4.80
   4   3   1    8.90    6.70
  -4   3  -1   21.10    6.90
  -4   3  -1   10.40    4.80
  -5  -3  -1  101.49    8.10
   5  -3   1   75.29   11.00
  -5  -3  -1   92.69   11.70
  -5  -3  -1  106.99   11.70
  -5  -3  -1   87.19   12.30
   5  -3   1  108.89   12.60
   5  -3   1  115.99   12.90
  -5   3  -1   94.99   11.50
  -5   3  -1  120.79   10.90
   5   3   1   98.09   10.30
  -5   3  -1  108.99   12.50
  -5   3  -1  107.39   10.40
   5   3   1   95.29   12.90
   6  -3   1   47.60    9.30
  -6  -3  -1   32.70    8.20
  -6  -3  -1   35.20    8.10
  -6  -3  -1   31.60    9.10
   6  -3   1   35.10    9.70
  -6   3  -1   32.50    6.20
   6   3   1   50.29    7.70
  -6   3  -1   39.80    8.10
   6   3   1   43.10    9.60
  -7  -3  -1  104.29   14.10
   7  -3   1   55.69   10.40
  -7  -3  -1   46.30   11.70
   7   3   1   70.19   10.70
   7   3   1   67.19   14.50
  -7   3  -1   71.09   11.20
   8  -3   1   -3.00   10.60
  -8  -3  -1  -13.80   13.10
  -8  -3  -1   13.20   12.10
   8   3   1   -9.20   11.30
  -8   3  -1    7.40   12.20
  -8   3  -1   -4.50    9.60
   9  -3   1   68.89   15.40
  -9  -3  -1   55.69   17.90
  -9  -3  -1   69.59   16.20
  -9   3  -1   26.30   13.60
  -9   3  -1   61.69   17.20
  -8  -4   1   41.70   14.70
   8  -4  -1   29.80   13.90
  -8  -4   1   42.70   17.40
  -8   4   1   27.70    9.90
  -8   4   1   44.40   14.40
   7  -4  -1   -6.70   11.10
  -7  -4   1   20.60   13.20
  -7  -4   1   13.70    9.50
  -7  -4   1    6.20   11.50
   7   4  -1   10.20   10.20
  -7   4   1    2.40    8.70
   7   4  -1   25.30   16.40
  -7   4   1  -20.70   13.50
  -7   4   1    9.50   11.20
   6  -4  -1   24.80   11.40
  -6  -4   1   10.00    7.10
  -6  -4   1    3.80    8.90
  -6  -4   1   -0.40    8.40
  -6  -4   1  -14.20   10.50
   6  -4  -1   -2.80    9.40
   6  -4  -1  -16.00   14.50
  -6   4   1   -7.10    9.00
   6   4  -1    7.30   11.20
   6   4  -1    4.60    7.80
  -6   4   1   19.80    8.40
  -6   4   1   11.30   10.30
   5  -4  -1   35.30   10.10
  -5  -4   1   22.00    9.10
   5  -4  -1   29.90   10.60
  -5  -4   1   33.20    7.00
  -5  -4   1   13.60    6.70
   5  -4  -1   42.70    8.80
  -5  -4   1   47.00    8.10
   5   4  -1   34.80    8.20
  -5   4   1   37.70    7.80
   5   4  -1   24.70    7.10
  -5   4   1   38.10    8.80
  -5   4   1   24.30    7.90
   5   4  -1   39.10    6.60
   4  -4  -1   50.09    7.00
  -4  -4   1   69.79    8.50
   4  -4  -1   47.00   10.60
   4  -4  -1   46.10    8.60
  -4  -4   1   54.39    8.00
  -4  -4   1   54.29    7.30
  -4  -4   1   56.29    9.80
   4  -4  -1   66.39   10.00
  -4  -4   1   53.69    6.90
  -4   4   1   46.70    7.90
  -4   4   1   55.59    9.60
  -4   4   1   29.00    7.30
   4   4  -1   34.50    5.70
  -4   4   1   54.09    7.40
   4   4  -1   45.70    6.30
   4   4  -1   60.99    7.80
   3  -4  -1  107.29   12.10
   3  -4  -1   68.19    9.40
  -3  -4   1   84.29    8.90
   3  -4  -1   51.69    8.70
  -3  -4   1   69.49    7.80
  -3  -4   1   77.89    8.10
  -3  -4   1   88.49   11.80
  -3   4   1   76.09   10.60
  -3   4   1   84.19    8.80
   3   4  -1   83.89   11.80
  -3   4   1   61.89    8.10
  -3   4   1  100.69   12.70
   3   4  -1   99.79   14.10
  -2  -4   1   15.30    4.40
  -2  -4   1   16.70    5.90
   2  -4  -1   27.20    7.50
  -2  -4   1   23.10    4.20
  -2  -4   1   24.30    4.00
   2  -4  -1   20.70    6.30
   2  -4  -1   21.00    5.90
  -2   4   1   13.50    6.70
  -2   4   1   18.30    6.10
   2   4  -1   13.80    6.80
  -2   4   1   15.30    6.40
   2   4  -1   17.90    4.30
   2   4  -1   18.50    6.20
  -2   4   1   14.10    5.00
   1  -4  -1  115.79   10.80
  -1  -4   1  102.49    9.10
   1  -4  -1  114.99   14.00
   1  -4  -1  118.59   10.10
  -1  -4   1  104.49   10.40
  -1  -4   1  121.59   12.30
   1  -4  -1  120.29   11.60
  -1  -4   1  110.39    8.30
  -1   4   1   92.09   11.70
   1   4  -1  115.49   11.90
  -1   4   1   98.09   12.00
  -1   4   1  115.49   11.70
  -1   4   1  128.89    9.00
   1   4  -1  111.69    8.10
   1   4  -1  110.79   11.70
   0  -4  -1   49.20    7.30
   0  -4  -1   41.60    6.70
   0  -4  -1   57.29    8.00
   0  -4  -1   42.80    6.00
   0  -4   1   43.90    6.00
   0  -4   1   43.00    6.60
   0  -4   1   51.59    7.60
   0  -4   1   60.49    7.60
   0   4   1   55.69    8.20
   0   4  -1   32.60    6.40
   0   4   1   37.10    6.70
   0   4   1   55.99    6.20
   0   4   1   37.80    6.70
   0   4  -1   51.19    7.10
   0   4   1   48.20    7.30
   0   4  -1   75.19    9.30
  -1  -4  -1   66.99    9.30
  -1  -4  -1   69.79   10.10
  -1  -4  -1   83.99    8.40
   1  -4   1   57.49    8.50
   1  -4   1   71.59    9.70
   1  -4   1   69.49    9.30
   1  -4   1   78.79    8.50
  -1   4  -1   51.49    7.50
   1   4   1   69.29    8.80
  -1   4  -1   86.99   11.10
  -1   4  -1   72.59    8.40
   1   4   1   83.19   11.80
   1   4   1   70.69    6.00
   1   4   1   80.39    9.00
  -1   4  -1   76.29   10.60
   2  -4   1  349.17   17.20
   2  -4   1  351.96   17.60
  -2  -4  -1  339.07   16.30
  -2  -4  -1  317.37   14.30
   2  -4   1  359.96   20.50
  -2  -4  -1  304.37   18.20
   2   4   1  329.07   15.10
   2   4   1  329.17   20.00
  -2   4  -1  358.36   19.00
  -2   4  -1  366.96   18.40
   2   4   1  341.67   18.80
  -2   4  -1  336.17   16.90
  -3  -4  -1   40.30    8.30
   3  -4   1   39.80    5.50
  -3  -4  -1   43.30    6.60
  -3  -4  -1   49.80    6.10
   3  -4   1   34.90    7.40
   3  -4   1   47.50    9.70
   3  -4   1   37.70    7.50
  -3   4  -1   40.80    8.80
   3   4   1   51.49    6.30
  -3   4  -1   42.80    7.70
   3   4   1   52.19    8.20
  -3   4  -1   54.39    8.00
  -3   4  -1   47.10    5.80
   3   4   1   41.00    9.20
   4  -4   1    6.20   10.80
  -4  -4  -1   -9.10    5.80
  -4  -4  -1   -0.20    5.80
   4  -4   1   15.30    6.60
  -4  -4  -1   15.90    6.50
   4  -4   1   11.60    8.90
  -4  -4  -1   -5.10    7.60
   4  -4   1    0.10    7.00
   4   4   1   12.20    6.80
   4   4   1   -3.20    9.90
  -4   4  -1   12.60    9.80
  -4   4  -1    9.50    6.00
   4   4   1   -7.90    5.90
  -4   4  -1    0.40    6.40
   4   4   1    2.60    9.50
  -5  -4  -1   13.40    7.60
   5  -4   1    4.90   11.30
  -5  -4  -1    8.40    7.30
   5  -4   1   -2.90    8.80
  -5  -4  -1   12.50    9.40
  -5  -4  -1   10.00    4.80
  -5   4  -1   19.20    7.30
   5   4   1    4.20    8.20
   5   4   1   20.10    7.30
   5   4   1    3.00    8.10
  -5   4  -1    8.10    7.90
   6  -4   1  122.79   17.70
   6  -4   1  141.99   21.30
   6  -4   1  156.18   18.80
  -6  -4  -1  139.89   21.60
  -6  -4  -1  114.79   17.40
  -6  -4  -1  118.59   12.10
  -6  -4  -1  131.69   12.50
  -6   4  -1  132.39   15.30
   6   4   1  135.79   20.60
   6   4   1  108.29   11.80
  -6   4  -1  136.69   18.70
  -7  -4  -1   13.70   12.10
   7  -4   1   41.00   12.20
  -7  -4  -1   17.70   14.00
  -7   4  -1    6.70    8.20
   7   4   1   33.80   11.60
  -8  -4  -1   94.99   16.80
   8  -4   1   98.89   16.90
  -8  -4  -1   88.19   20.30
  -8   4  -1   81.79   16.40
  -8   4  -1   86.09    9.90
   7  -5  -1    4.30   15.90
  -7  -5   1   17.80   13.40
  -7  -5   1    1.30   19.00
  -7  -5   1   34.50   15.10
  -7   5   1    6.90   15.70
  -7   5   1   31.30   12.60
  -6  -5   1   32.90   15.70
   6  -5  -1   17.20   13.20
  -6  -5   1    1.80   12.70
  -6  -5   1   -9.20   11.80
   6   5  -1  -14.30   10.60
  -6   5   1    7.20   12.20
  -6   5   1   -4.80   11.20
  -5  -5   1    3.70    7.60
   5  -5  -1   17.50   10.30
   5  -5  -1   13.80   11.60
  -5  -5   1   18.10   12.90
   5  -5  -1   28.10   16.80
  -5  -5   1   13.20    8.40
  -5  -5   1   18.10    8.70
  -5   5   1    9.50   10.30
   5   5  -1   15.30    9.80
  -5   5   1   30.70   13.00
  -5   5   1   26.30    9.80
   4  -5  -1    5.50   13.40
  -4  -5   1   25.00    6.60
  -4  -5   1   11.80    7.60
  -4  -5   1   21.70   11.10
   4  -5  -1    8.80    9.90
  -4  -5   1    9.40    6.50
  -4   5   1   28.40    9.90
  -4   5   1   11.80   10.70
  -4   5   1   13.50   10.60
   4   5  -1   12.70    9.20
  -3  -5   1    0.30    5.80
   3  -5  -1    5.70   11.00
  -3  -5   1   -4.50    9.40
  -3  -5   1    0.50    7.00
   3   5  -1   -4.60    7.30
  -3   5   1   -5.20   10.40
   3   5  -1    1.60   12.30
  -3   5   1   10.50    7.90
   3   5  -1   -5.80    8.40
   2  -5  -1  106.29   14.30
  -2  -5   1  148.99   16.90
  -2  -5   1  132.09   16.00
   2  -5  -1  117.49   16.80
   2  -5  -1  129.29   15.80
  -2  -5   1  133.59   12.80
  -2  -5   1  118.59   10.60
  -2   5   1  108.39   12.50
   2   5  -1  136.39   19.00
  -2   5   1  123.29   16.90
  -2   5   1   99.79   12.00
   2   5  -1  145.99   16.40
  -1  -5   1  117.39   14.30
   1  -5  -1  108.49   13.30
   1  -5  -1   92.59   13.60
  -1  -5   1  130.19   12.60
  -1  -5   1  131.79   19.20
   1  -5  -1   89.29   10.10
   1  -5  -1  150.38   20.60
  -1  -5   1   90.19   10.90
  -1   5   1  120.99   16.40
  -1   5   1  125.89   17.20
  -1   5   1  106.79   10.90
   1   5  -1  100.19   11.40
   1   5  -1  102.59   15.30
   1   5  -1   93.19   10.00
  -1   5   1  128.89   17.10
   0  -5   1   41.10    7.40
   0  -5   1   44.60    7.50
   0  -5  -1   38.90   10.20
   0  -5  -1   42.80    8.40
   0  -5   1   46.50    7.90
   0  -5   1   38.30   10.90
   0  -5  -1   47.90    7.90
   0  -5  -1   43.70    9.00
   0   5   1   34.30   10.50
   0   5  -1   35.30    8.60
   0   5  -1   41.10    8.60
   0   5  -1   40.40    6.60
   0   5   1   44.40    9.30
   0   5   1   36.20    6.10
   0   5  -1   44.00    9.40
   1  -5   1  512.55   21.40
   1  -5   1  519.85   22.80
   1  -5   1  517.75   22.70
  -1  -5  -1  495.75   22.80
  -1  -5  -1  477.85   20.90
  -1  -5  -1  470.65   24.20
  -1  -5  -1  518.35   23.60
   1  -5   1  542.95   29.00
   1   5   1  504.45   21.50
  -1   5  -1  487.55   24.90
   1   5   1  562.94   27.20
   1   5   1  475.65   16.20
  -1   5  -1  482.35   24.90
  -1   5  -1  496.55   20.90
  -1   5  -1  513.65   22.40
   1   5   1  468.65   26.50
   2  -5   1  113.19   14.50
   2  -5   1  161.08   15.70
  -2  -5  -1  153.18   15.00
   2  -5   1  152.78   16.80
  -2  -5  -1  136.19   17.00
  -2  -5  -1  127.79   12.20
   2   5   1  146.29   15.30
  -2   5  -1  165.38   14.20
  -2   5  -1  124.29   15.50
   2   5   1  139.79   21.60
  -2   5  -1  124.09   17.70
   2   5   1  149.29   17.40
  -3  -5  -1   17.60    7.20
   3  -5   1    9.10   10.90
  -3  -5  -1   20.70    9.70
  -3  -5  -1   29.00    7.90
   3   5   1    8.20    7.70
   3   5   1   12.50   14.60
   3   5   1   31.40    9.50
  -3   5  -1   26.20    8.60
  -3   5  -1  -11.50   10.40
   4  -5   1   -0.70    9.80
  -4  -5  -1   16.80   11.20
   4  -5   1   -0.80   13.70
  -4  -5  -1   29.90    9.20
  -4  -5  -1   19.50    8.50
  -4   5  -1   24.20    9.60
  -4   5  -1    8.90    9.60
   4   5   1   -2.70    8.80
   4   5   1    6.20    9.70
   5  -5   1  -12.90   11.20
  -5  -5  -1   -3.60    9.60
  -5  -5  -1   -0.80   13.30
   5  -5   1    1.60   17.00
  -5  -5  -1    2.30   10.30
   5  -5   1   26.30   11.80
  -5   5  -1   31.20   12.20
   5   5   1   11.10   10.40
  -5   5  -1    5.20    9.70
   5   5   1    1.00   10.20
   5   5   1   24.10   10.40
  -6  -5  -1   -6.90   16.10
  -6  -5  -1   14.80   12.80
  -6  -5  -1   23.00   12.70
   6  -5   1   28.60   13.10
  -6   5  -1    6.80   10.90
  -6   5  -1   -6.40   12.80
  -6   5  -1   18.60   15.40
   6   5   1  -13.80   11.40
  -7  -5  -1   41.00   19.90
  -7  -5  -1   46.90   15.60
  -7  -5  -1    0.60   16.40
   7  -5   1   39.70   17.40
  -7   5  -1   26.30   12.60
  -7   5  -1   95.69   19.10
  -7   5  -1   60.69   16.50
  -5  -6   1    6.10   18.90
   5  -6  -1   16.60   16.10
   5   6  -1   20.90   14.80
  -5   6   1   12.00   14.50
  -5   6   1   10.30   16.50
  -4  -6   1  -19.40   15.90
   4  -6  -1   39.00   14.50
   4   6  -1   29.70   12.90
  -4   6   1    4.20   13.60
  -4   6   1    6.40   13.40
  -3  -6   1    3.50   10.10
   3  -6  -1    9.20   12.80
   3  -6  -1  -14.10   18.10
  -3  -6   1   34.50   14.50
  -3   6   1    3.20   12.50
   3   6  -1  -17.20   12.40
  -3   6   1    2.80   11.00
  -2  -6   1   17.20    8.10
  -2  -6   1   14.30   14.20
   2  -6  -1   11.20   11.70
   2  -6  -1    2.50   14.50
  -2  -6   1    6.30    9.70
  -2  -6   1   -1.60   12.50
  -2   6   1   -6.40   12.10
   2   6  -1    8.90   11.90
  -2   6   1   19.20    9.40
  -2   6   1   10.90   16.80
  -1  -6   1   98.49   15.30
   1  -6  -1  108.09   13.80
   1  -6  -1  100.49   13.20
  -1  -6   1  115.09   16.90
   1  -6  -1   89.69   12.90
  -1  -6   1  107.39   14.10
  -1  -6   1  139.89   19.90
   1   6  -1  125.89   17.00
  -1   6   1  122.49   17.30
   1   6  -1   97.09   13.60
  -1   6   1  137.39   15.10
  -1   6   1  108.99   15.00
   1   6  -1   98.79   13.50
   0  -6   1  452.55   23.50
   0  -6  -1  423.96   25.70
   0  -6  -1  471.45   25.30
   0  -6   1  384.26   21.90
   0  -6  -1  417.66   23.30
   0  -6   1  464.55   24.90
   0  -6   1  434.86   36.20
   0  -6  -1  444.96   34.50
   0   6  -1  402.26   27.30
   0   6   1  392.56   18.70
   0   6   1  438.26   29.20
   0   6  -1  403.96   20.50
   0   6   1  437.66   31.40
   0   6  -1  492.05   29.40
   1  -6   1   53.89   11.70
  -1  -6  -1   14.40   12.40
  -1  -6  -1    2.70   15.40
   1  -6   1   40.00   10.90
   1  -6   1   43.40   10.30
  -1  -6  -1   44.20   10.20
  -1  -6  -1   36.40   11.60
  -1   6  -1   30.20    9.30
   1   6   1    6.10   11.60
  -1   6  -1   65.39   14.90
  -1   6  -1   23.20   11.40
   2  -6   1   -3.80   11.40
  -2  -6  -1   15.30   16.50
   2  -6   1   -7.40   13.90
  -2  -6  -1   13.30   14.70
  -2  -6  -1    9.90   11.10
   2   6   1   -8.10   12.50
  -2   6  -1   30.20   11.90
  -2   6  -1  -10.80    9.80
  -3  -6  -1   27.30   11.90
  -3  -6  -1   31.90   15.70
   3  -6   1   -6.10   12.50
   3   6   1   13.50   13.40
  -3   6  -1    9.10   12.20
  -4  -6  -1  -12.10   16.90
  -4  -6  -1   12.10   13.00
   4  -6   1   -0.30   14.00
  -4   6  -1  -27.40   13.00
  -4   6  -1   18.00   13.90
   4   6   1   27.70   14.00
  -5  -6  -1   52.19   19.80
   5  -6   1   15.20   15.80
  -5  -6  -1   18.10   15.50
  -5   6  -1   28.90   17.20
   5   6   1   13.30   15.10
  -5   6  -1   32.10   14.60
  -2  -7   1  -12.80   19.30
   2  -7  -1   16.30   18.00
  -2  -7   1   -6.50   14.80
  -2   7   1    1.00   18.80
   2   7  -1   41.70   18.20
  -1  -7   1  -12.00   14.70
  -1  -7   1   17.80   18.00
   1  -7  -1   36.40   17.00
   1   7  -1    8.30   17.30
  -1   7   1    2.80   17.70
   0  -7  -1    3.50   17.10
   0  -7   1    8.00   16.30
   0  -7   1    3.90   15.20
   0  -7  -1   15.50   16.20
   0   7  -1   15.70   17.50
   0   7   1  -41.60   17.50
  -1  -7  -1   12.50   19.40
  -1  -7  -1  -21.20   16.50
   1  -7   1   10.00   15.70
   1   7   1   -5.20   17.80
  -1   7  -1   18.70   13.50
  -1   7  -1   38.20   18.10
  -2  -7  -1  -32.20   16.70
  -2  -7  -1   19.40   20.40
   2  -7   1  -11.60   17.00
   2   7   1   14.10   19.00
  -2   7  -1   -7.30   17.50
  -2   7  -1   12.00   15.10
 -10   0   2    2.90   12.90
 -10   0   2    3.30   15.60
  10   0  -2   -4.30   13.10
   9   0  -2   -7.60    9.00
  -9   0   2    0.80   13.70
  -9   0   2   -2.90    9.90
  -9   0   2    4.20   11.00
   9   0  -2   11.50    9.60
  -8   0   2  239.48   22.30
   8   0  -2  253.37   18.40
   8   0  -2  242.38   16.60
  -8   0   2  265.17   19.70
  -8   0   2  255.07   21.30
   7   0  -2 1656.63   48.40
  -7   0   2 1560.24   49.40
  -7   0   2 1612.14   51.99
   7   0  -2 1605.64   51.89
   7   0  -2 1530.75   43.60
  -7   0   2 1612.24   49.70
   6   0  -2   78.19    9.40
  -6   0   2   84.39   12.00
  -6   0   2   82.59   10.90
   6   0  -2   73.69   11.40
   5   0  -2   47.30    5.90
  -5   0   2   57.99    8.10
  -5   0   2   57.39    8.00
   5   0  -2   53.59    7.90
   5   0  -2   56.59    7.00
  -4   0   2  238.08   11.90
   4   0  -2  257.87   10.90
   4   0  -2  253.27   11.60
  -4   0   2  232.88   10.80
  -4   0   2  258.87   13.00
  -3   0   2  606.94   19.80
   3   0  -2  578.34   18.10
   3   0  -2  578.34   19.30
   3   0  -2  582.44   17.00
  -3   0   2  578.84   18.30
  -2   0   2  342.67   13.70
   2   0  -2  360.36   12.30
   2   0  -2  352.46   11.50
  -2   0   2  367.86   11.10
   2   0  -2  359.86   10.80
  -2   0   2  356.26   11.50
   1   0  -2 2057.99   45.50
   1   0  -2 2165.28   45.60
  -1   0   2 2105.89   45.60
  -1   0   2 2130.99   45.70
   1   0  -2 2090.39   45.90
  -1   0   2 2078.89   46.50
  -1   0   2 2087.79   45.90
   0   0   2  344.07    9.00
   0   0   2  340.37    9.00
   0   0   2  349.96    9.10
   0   0  -2  353.46    9.10
   0   0  -2  349.96    9.10
   0   0   2  326.77    8.90
   0   0  -2  340.07    9.00
   1   0   2 6882.61  145.89
  -1   0  -2 7000.30  145.89
  -2   0  -2  131.79    7.30
  -2   0  -2  134.49    6.80
  -2   0  -2  134.39    7.00
   2   0   2  135.89    7.40
  -3   0  -2 1387.06   38.60
  -3   0  -2 1419.76   37.40
  -3   0  -2 1454.25   37.50
   3   0   2 1455.65   37.20
   3   0   2 1429.66   38.60
   4   0   2    1.00    3.20
   4   0   2    6.30    3.10
  -4   0  -2    2.50    3.70
  -4   0  -2   -4.00    3.10
  -4   0  -2    0.20    3.30
   5   0   2  310.57   15.70
  -5   0  -2  300.27   15.80
  -5   0  -2  308.67   16.20
  -5   0  -2  301.87   17.00
   5   0   2  310.37   14.10
   5   0   2  325.67   16.80
  -6   0  -2   -0.40    5.40
  -6   0  -2   -3.80    6.70
  -6   0  -2    5.30    5.20
   6   0   2   -2.10    4.90
   6   0   2    7.10    4.80
   6   0   2    4.30    6.60
   7   0   2    4.90    6.40
   7   0   2   10.80   10.50
  -7   0  -2    4.30    8.90
  -7   0  -2   -0.90    6.50
   7   0   2   -2.90    6.30
  -7   0  -2   -2.60    7.70
   8   0   2   67.09   10.70
   8   0   2   74.19    9.70
  -8   0  -2   74.59   13.60
  -8   0  -2   51.59   13.40
  -8   0  -2   72.09   11.40
  -9   0  -2   -6.40   10.60
  -9   0  -2   -6.70   11.50
 -10   0  -2   18.50   15.50
  10   0   2   41.20   15.80
 -10   0  -2   18.10   15.80
 -10  -1   2   37.40   14.40
 -10  -1   2   37.10   15.50
  10  -1  -2   69.29   14.30
  10   1  -2   61.89   14.70
 -10   1   2   73.89   15.40
 -10   1   2   68.99   15.80
  -9  -1   2   10.70   10.80
  -9  -1   2    1.70   10.90
  -9  -1   2  -17.30   13.10
   9  -1  -2   -1.60   10.30
   9  -1  -2    6.80   12.10
  -9   1   2   32.80   13.30
  -9   1   2    0.80   10.10
   9   1  -2   -1.80   10.10
   8  -1  -2   17.00    8.90
  -8  -1   2   31.50    9.60
  -8  -1   2   16.10    8.40
   8  -1  -2   20.10    8.10
  -8  -1   2   21.20   10.30
  -8   1   2    9.20   11.10
  -8   1   2   29.10   10.40
   8   1  -2   15.50    7.40
  -7  -1   2  156.08   15.80
   7  -1  -2  155.68   13.80
   7  -1  -2  153.98   16.20
   7  -1  -2  133.89   15.50
  -7  -1   2  135.69   14.60
   7   1  -2  155.98   16.10
  -7   1   2  137.29   16.90
  -7   1   2  161.28   16.60
   7   1  -2  158.28   12.80
  -6  -1   2  111.79   12.40
  -6  -1   2  139.99   12.30
   6  -1  -2  128.59   11.70
  -6  -1   2  113.69   11.90
   6  -1  -2  107.69   12.50
   6  -1  -2  149.39   12.50
   6   1  -2  112.29   12.80
  -6   1   2  131.49   13.20
   6   1  -2  132.49   10.40
  -6   1   2  129.19   13.30
  -5  -1   2  403.26   18.60
  -5  -1   2  392.76   16.70
   5  -1  -2  408.36   17.90
   5  -1  -2  425.06   18.70
  -5  -1   2  398.66   18.70
   5  -1  -2  405.56   18.60
  -5   1   2  400.56   18.70
   5   1  -2  398.56   18.60
   5   1  -2  401.36   15.70
  -5   1   2  426.56   19.50
   4  -1  -2   86.09   12.40
  -4  -1   2   83.69    6.70
   4  -1  -2   90.39    8.00
   4  -1  -2   81.29    8.10
  -4  -1   2   86.39    7.80
  -4  -1   2   76.99    7.60
   4   1  -2   74.79    6.20
  -4   1   2   73.39    7.40
  -4   1   2   85.39    8.00
   3  -1  -2  228.68   10.60
  -3  -1   2  212.68   10.50
  -3  -1   2  207.78   10.20
  -3  -1   2  205.78    8.60
   3  -1  -2  214.88   10.90
   3  -1  -2  214.28   10.50
  -3   1   2  215.08   10.80
   3   1  -2  202.68    8.20
  -3   1   2  218.98   10.60
   3   1  -2  212.18   10.30
  -3   1   2  211.48   10.80
  -3   1   2  202.38    8.50
  -2  -1   2   15.30    3.10
   2  -1  -2   24.50    3.70
   2  -1  -2   20.30    3.40
   2  -1  -2   24.80    3.60
  -2  -1   2   20.30    2.40
  -2  -1   2   16.00    2.90
  -2  -1   2   20.30    2.80
   2  -1  -2   23.70    3.50
  -2   1   2   23.30    4.00
   2   1  -2   17.00    3.00
   2   1  -2   23.90    2.70
  -2   1   2   22.30    3.40
   1  -1  -2  100.29    5.50
  -1  -1   2   88.89    4.70
   1  -1  -2   89.49    5.40
  -1  -1   2   96.99    4.70
  -1  -1   2   84.19    4.30
   1  -1  -2   96.49    5.90
  -1  -1   2   98.59    4.90
   1  -1  -2  100.39    5.50
  -1   1   2   95.99    5.40
  -1   1   2   89.39    4.50
  -1   1   2   95.29    5.70
  -1   1   2   93.79    5.40
   1   1  -2   84.59    4.60
   1   1  -2  100.19    4.70
  -1   1   2   97.79    5.60
   0  -1   2 1351.76   30.50
   0  -1   2 1371.16   32.50
   0  -1   2 1401.76   32.50
   0  -1  -2 1419.76   32.50
   0  -1  -2 1418.96   33.40
   0  -1  -2 1388.56   33.40
   0  -1  -2 1362.86   31.50
   0   1   2 1435.36   33.10
   0   1   2 1335.17   32.40
   0   1   2 1277.07   31.50
   0   1  -2 1362.56   30.70
   0   1  -2 1368.46   32.30
   0   1   2 1396.26   33.30
   0   1  -2 1388.86   32.40
   1  -1   2 9999.00  205.58
   1  -1   2 9714.93  205.78
  -1  -1  -2 9429.96  204.98
   1   1   2 9763.72  205.18
  -1   1  -2 9820.12  206.08
  -1   1  -2 9928.61  205.68
  -1   1  -2 9929.31  205.48
   1   1   2 9782.02  207.48
   1   1   2 9982.30  205.78
  -2  -1  -2  236.28   11.10
   2  -1   2  236.58    9.30
   2  -1   2  254.87   10.40
  -2  -1  -2  267.57   10.00
   2  -1   2  252.77   10.60
  -2  -1  -2  244.08   10.10
  -2   1  -2  258.57   10.70
   2   1   2  262.27   11.10
   2   1   2  252.17   10.30
   2   1   2  253.47    9.90
  -2   1  -2  249.38    9.10
  -2   1  -2  251.07   10.70
  -3  -1  -2 1073.79   32.20
  -3  -1  -2 1065.29   31.20
   3  -1   2 1108.49   31.10
   3  -1   2 1099.99   31.40
   3  -1   2 1066.99   27.90
  -3  -1  -2 1098.79   29.70
  -3   1  -2 1069.19   31.30
   3   1   2 1080.59   31.30
   3   1   2 1125.29   29.90
   3   1   2 1088.29   31.30
  -3   1  -2 1110.69   31.70
   4  -1   2    6.40    3.80
  -4  -1  -2   12.20    4.00
   4  -1   2   15.00    3.90
  -4  -1  -2   11.10    4.00
  -4  -1  -2    8.50    3.60
  -4   1  -2    5.80    3.80
   4   1   2   16.30    3.40
  -4   1  -2   11.50    4.20
   4   1   2   11.00    4.30
   5  -1   2   12.20    4.60
   5  -1   2   11.70    4.30
   5  -1   2   12.80    5.10
  -5  -1  -2    9.30    4.70
  -5  -1  -2    6.50    5.00
  -5  -1  -2    4.10    4.80
   5   1   2    9.20    3.80
   5   1   2   11.30    5.50
  -5   1  -2    6.50    4.70
  -5   1  -2   16.10    5.80
  -5   1  -2    7.70    4.10
   6  -1   2    3.80    6.10
  -6  -1  -2   19.00    7.30
   6  -1   2    3.50    6.40
  -6  -1  -2   12.80    6.60
  -6  -1  -2   12.10    6.50
   6   1   2   13.00    5.00
  -6   1  -2    5.70    5.00
  -6   1  -2   14.90    6.00
  -6   1  -2    9.70    7.20
   6   1   2   17.50    6.70
   7  -1   2  269.97   18.20
   7  -1   2  207.88   17.70
  -7  -1  -2  245.18   19.50
  -7  -1  -2  245.48   20.00
  -7  -1  -2  216.98   18.10
  -7   1  -2  237.18   16.80
  -7   1  -2  261.17   19.40
   7   1   2  255.27   17.40
   7   1   2  258.57   23.70
  -7   1  -2  244.38   21.60
  -8  -1  -2   26.40   11.90
   8  -1   2   10.90   10.20
   8  -1   2   27.60    9.20
  -8  -1  -2   25.00   10.20
  -8  -1  -2   12.90   12.80
  -8   1  -2    4.10    8.30
   8   1   2   42.20    8.80
  -8   1  -2   14.30   10.70
  -9  -1  -2   27.20   18.20
   9  -1   2   46.70   12.80
  -9  -1  -2   27.60   12.00
  -9  -1  -2   48.50   12.90
  -9   1  -2   22.60   12.40
   9   1   2   57.49   12.70
  -9   1  -2    9.70   11.40
 -10  -1  -2   42.80   16.80
  10  -1   2    5.30   15.40
 -10  -1  -2   14.80   17.00
  10   1   2    0.50   17.40
 -10   1  -2   -3.50   15.70
 -10   1  -2   10.20   17.30
  10  -2  -2   45.50   17.10
 -10  -2   2   57.89   17.50
 -10  -2   2   28.20   17.30
 -10   2   2   40.50   16.70
 -10   2   2   45.20   14.80
  -9  -2   2   12.20   12.60
   9  -2  -2   -2.90   11.10
  -9  -2   2    7.50   13.60
  -9   2   2   39.70   12.00
   9   2  -2   -2.50   11.70
   8  -2  -2   25.00    8.40
  -8  -2   2   16.10   10.00
  -8  -2   2   33.60   11.10
  -8   2   2   13.50   10.00
   8   2  -2   24.40    8.50
  -7  -2   2    3.10    7.30
   7  -2  -2    7.70    6.60
  -7  -2   2   15.90    7.60
   7  -2  -2   16.00    8.60
  -7  -2   2    5.30    7.50
   7  -2  -2   10.60    9.20
  -7   2   2    8.90    8.00
   7   2  -2   -5.40    6.00
   7   2  -2    2.70    9.10
  -7   2   2   16.60   10.20
   6  -2  -2  136.29   13.50
   6  -2  -2   83.19   11.20
  -6  -2   2   88.19   12.50
   6  -2  -2  110.19   12.60
  -6  -2   2  100.79   11.40
  -6  -2   2   96.69   12.60
   6   2  -2   91.99   13.30
   6   2  -2  108.89    9.60
  -6   2   2  116.89   14.50
  -6   2   2  114.79   12.50
   5  -2  -2  253.47   15.90
   5  -2  -2  245.28   15.30
  -5  -2   2  232.48   12.30
   5  -2  -2  249.97   14.30
  -5  -2   2  246.68   14.70
  -5  -2   2  251.87   15.60
  -5   2   2  246.48   12.60
   5   2  -2  230.58   14.50
  -5   2   2  240.58   15.30
   5   2  -2  213.28   11.40
  -5   2   2  244.98   14.30
   4  -2  -2  188.18   11.20
   4  -2  -2  199.28   13.00
  -4  -2   2  199.88   11.40
   4  -2  -2  207.28   12.30
   4  -2  -2  195.18   13.10
  -4  -2   2  197.78    9.50
  -4  -2   2  201.78   12.50
  -4   2   2  204.08   12.90
  -4   2   2  193.78   10.60
  -4   2   2  199.98   11.70
   4   2  -2  185.28    9.00
   3  -2  -2  194.68   11.80
   3  -2  -2  191.38   11.40
   3  -2  -2  188.28   10.90
  -3  -2   2  173.68    8.50
  -3  -2   2  173.78    9.30
  -3  -2   2  183.68    7.60
  -3  -2   2  179.08   10.70
  -3  -2   2  181.18    8.40
   3  -2  -2  192.08    9.60
  -3   2   2  172.98   11.30
  -3   2   2  173.28    9.80
   3   2  -2  164.48    9.30
  -3   2   2  174.78    9.40
  -3   2   2  179.18   10.10
   3   2  -2  167.68    8.40
  -2  -2   2  548.15   18.10
  -2  -2   2  533.95   16.90
  -2  -2   2  566.04   14.50
  -2  -2   2  582.44   19.50
   2  -2  -2  581.54   20.10
   2  -2  -2  619.94   21.00
  -2  -2   2  598.04   17.10
   2  -2  -2  556.94   16.90
   2  -2  -2  567.74   19.40
  -2   2   2  606.84   20.70
   2   2  -2  545.85   17.80
  -2   2   2  601.34   19.00
   2   2  -2  546.95   16.80
  -2   2   2  564.94   19.30
  -1  -2   2 1242.08   27.60
   1  -2  -2 1289.87   32.10
  -1  -2   2 1217.68   30.30
  -1  -2   2 1148.59   31.10
  -1  -2   2 1185.08   28.10
   1  -2  -2 1206.28   32.40
   1  -2  -2 1226.98   33.50
   1  -2  -2 1214.58   32.20
  -1  -2   2 1207.68   32.30
  -1  -2   2 1061.09   28.90
  -1   2   2 1266.17   33.30
   1   2  -2 1221.68   30.70
  -1   2   2 1237.58   33.40
  -1   2   2 1204.88   32.10
  -1   2   2 1232.28   32.80
   1   2  -2 1230.48   32.00
  -1   2   2 1078.99   34.00
   1   2  -2 1235.48   30.50
   0  -2  -2  233.68    9.70
   0  -2   2  233.18    8.40
   0  -2   2  239.28    8.90
   0  -2   2  232.68    9.70
   0  -2  -2  250.07   11.00
   0  -2  -2  237.58    9.60
   0  -2   2  243.38   10.90
   0  -2  -2  238.08   10.70
   0   2  -2  242.98    9.70
   0   2   2  238.28   10.90
   0   2   2  232.58   10.00
   0   2   2  252.87   10.70
   0   2   2  235.38   11.20
   0   2   2  242.28   10.10
   0   2  -2  234.08    8.90
   0   2   2  231.98    7.50
   0   2  -2  242.68   10.90
  -1  -2  -2 1616.74   39.60
  -1  -2  -2 1638.44   41.30
  -1  -2  -2 1659.13   43.00
   1  -2   2 1634.84   40.40
  -1  -2  -2 1601.34   37.50
   1  -2   2 1633.94   38.10
   1  -2   2 1696.33   42.30
  -1   2  -2 1678.33   41.80
  -1   2  -2 1599.94   40.50
   1   2   2 1634.54   38.30
   1   2   2 1583.94   40.00
   1   2   2 1646.84   42.50
  -1   2  -2 1620.14   41.40
   1   2   2 1653.13   42.00
   1   2   2 1626.24   37.40
  -2  -2  -2  125.39    6.70
  -2  -2  -2  127.79    7.00
   2  -2   2  120.69    8.30
   2  -2   2  128.79    8.30
  -2  -2  -2  116.29    8.90
   2  -2   2  129.29    7.20
  -2   2  -2  118.29    7.90
  -2   2  -2  118.59    8.20
   2   2   2  121.49    7.10
   2   2   2  128.19    7.40
   2   2   2  126.19    9.20
   2   2   2  132.89    8.10
  -2   2  -2  122.29    7.30
   3  -2   2  153.98    9.80
  -3  -2  -2  176.18    9.60
  -3  -2  -2  155.68   11.00
   3  -2   2  162.08   10.40
   3  -2   2  162.18    9.40
  -3  -2  -2  158.38    9.20
   3   2   2  163.98    9.60
  -3   2  -2  163.88    8.90
   3   2   2  177.78   11.30
  -3   2  -2  177.18   11.00
  -3   2  -2  159.38    9.90
   3   2   2  147.69   10.30
   3   2   2  165.68    8.90
   4  -2   2   38.40    5.90
   4  -2   2   22.30    5.30
  -4  -2  -2   31.30    5.20
   4  -2   2   28.70    4.90
  -4  -2  -2   33.90    5.40
  -4  -2  -2   36.90    6.90
  -4   2  -2   37.40    6.70
  -4   2  -2   29.00    5.80
   4   2   2   31.30    5.10
  -4   2  -2   23.10    3.80
   4   2   2   30.70    5.90
   4   2   2   30.50    5.90
  -5  -2  -2   49.50    8.90
  -5  -2  -2   50.29    6.90
   5  -2   2   46.40    7.50
   5  -2   2   56.49    9.30
  -5  -2  -2   46.30    7.10
   5  -2   2   41.90    6.80
   5  -2   2   58.99    7.10
  -5   2  -2   56.59    6.50
  -5   2  -2   53.09    8.20
  -5   2  -2   48.10    7.90
   5   2   2   56.39    7.60
   5   2   2   47.60    7.80
  -6  -2  -2   76.79   10.50
   6  -2   2   60.59   10.80
   6  -2   2   88.09   11.40
   6  -2   2   80.79   11.80
  -6  -2  -2   58.69    9.70
  -6  -2  -2   75.89    9.60
  -6   2  -2   72.49    9.90
  -6   2  -2   61.99   10.10
   6   2   2   71.29   10.80
   6   2   2   58.39    9.70
  -7  -2  -2   -1.00    9.50
   7  -2   2    7.40    7.50
   7  -2   2    1.90   10.00
  -7  -2  -2    9.80    8.20
  -7   2  -2    8.80    7.60
   7   2   2   29.00    8.00
  -7   2  -2    8.60    8.30
  -8  -2  -2   76.79   14.00
   8  -2   2   88.69   12.80
  -8  -2  -2   56.89   12.40
  -8  -2  -2   80.19   14.00
  -8   2  -2   80.19   11.50
  -8   2  -2  117.49   16.00
   8   2   2   83.29   12.30
   9  -2   2  115.19   16.00
  -9  -2  -2  141.89   19.80
  -9  -2  -2  141.89   19.90
  -9   2  -2  148.49   21.90
   9   2   2  179.38   25.40
  -9   2  -2  139.99   16.70
   9  -3  -2   -9.50   12.10
  -9  -3   2    6.00   15.70
  -9  -3   2    1.30   16.10
  -9   3   2   -1.50   14.00
  -8  -3   2   20.70   12.10
  -8  -3   2    7.80   12.20
  -8  -3   2   18.90   14.00
   8  -3  -2   17.70   10.70
  -8   3   2   42.50   12.20
   8   3  -2   12.20    9.80
  -7  -3   2   47.60   10.00
   7  -3  -2   58.39   11.90
  -7  -3   2   47.70    9.30
  -7  -3   2   39.20    9.90
  -7   3   2   52.09    7.10
   7   3  -2   52.19   12.30
  -7   3   2   43.40    9.80
   6  -3  -2   36.70   11.90
  -6  -3   2   45.80    9.30
  -6  -3   2   51.09    6.90
  -6  -3   2   39.40    8.10
  -6  -3   2   37.90    7.10
   6  -3  -2   27.40   10.30
   6  -3  -2   36.00    9.10
   6  -3  -2   35.50    8.20
  -6   3   2   42.50    8.80
   6   3  -2   36.60    6.60
  -6   3   2   32.50    6.50
  -6   3   2   60.09    9.50
   6   3  -2   29.60    8.80
  -6   3   2   31.70   10.60
   5  -3  -2  121.89   16.80
   5  -3  -2  136.79   14.90
   5  -3  -2  132.69   14.10
  -5  -3   2  144.09   12.10
   5  -3  -2  142.19   13.00
  -5  -3   2  125.89   13.80
  -5  -3   2  141.09   10.20
  -5  -3   2  139.39   10.20
   5   3  -2  118.69   13.00
  -5   3   2  128.39   12.10
  -5   3   2  123.59   15.40
  -5   3   2  137.29   12.20
   5   3  -2  132.49    9.30
  -5   3   2  136.19   13.30
  -4  -3   2    0.10    4.40
   4  -3  -2    4.00    5.60
  -4  -3   2    5.20    3.60
  -4  -3   2    6.00    5.60
   4  -3  -2   10.20    4.60
   4  -3  -2    4.00    5.70
   4  -3  -2   10.00    6.60
  -4  -3   2   -2.10    3.60
  -4   3   2    9.20    6.20
  -4   3   2    0.60    4.70
  -4   3   2    2.10    4.30
   4   3  -2   -0.60    4.00
  -4   3   2    4.30    5.10
   4   3  -2   -0.30    3.30
  -3  -3   2   43.60    5.90
  -3  -3   2   34.30    6.10
   3  -3  -2   42.30    5.90
  -3  -3   2   36.80    5.30
   3  -3  -2   36.50    7.10
   3  -3  -2   31.20    6.70
  -3  -3   2   36.30    5.70
   3  -3  -2   48.10    6.50
  -3  -3   2   43.20    4.90
  -3  -3   2   44.90    6.40
   3   3  -2   46.80    6.50
  -3   3   2   36.30    5.70
   3   3  -2   29.10    5.00
  -3   3   2   32.70    4.50
  -3   3   2   36.90    6.70
  -2  -3   2  517.35   15.50
  -2  -3   2  495.35   19.50
  -2  -3   2  497.35   16.70
  -2  -3   2  512.05   19.40
  -2  -3   2  484.85   14.30
   2  -3  -2  505.35   19.80
   2  -3  -2  520.55   20.80
  -2  -3   2  509.75   15.20
   2  -3  -2  510.45   20.80
  -2   3   2  498.55   19.10
   2   3  -2  522.95   19.30
  -2   3   2  518.65   20.50
  -2   3   2  508.85   20.60
  -1  -3   2  176.38   11.20
  -1  -3   2  175.58   10.00
  -1  -3   2  179.98    8.40
   1  -3  -2  176.18   11.30
  -1  -3   2  171.58    7.60
   1  -3  -2  183.98   10.50
  -1  -3   2  169.78    8.90
   1  -3  -2  149.88   12.70
   1  -3  -2  184.58   10.70
  -1   3   2  169.08   10.30
   1   3  -2  172.28    8.70
  -1   3   2  173.58   10.80
   1   3  -2  156.58   10.70
   1   3  -2  182.98   10.30
  -1   3   2  166.48   11.20
  -1   3   2  187.48   11.20
   0  -3   2   72.49    6.40
   0  -3  -2   66.99    7.60
   0  -3  -2   65.79    7.30
   0  -3  -2   62.89    6.60
   0  -3   2   70.09    6.20
   0  -3   2   69.89    5.90
   0  -3  -2   60.79    7.60
   0  -3   2   78.19    8.40
   0   3   2   68.29    4.80
   0   3   2   66.69    8.30
   0   3   2   60.39    7.40
   0   3   2   70.39    6.70
   0   3  -2   69.49    6.10
   0   3  -2   75.19    6.80
   0   3   2   71.79    8.50
   0   3  -2   51.69    7.70
   0   3  -2   68.79    6.70
  -1  -3  -2   45.80    6.40
   1  -3   2   34.60    5.50
  -1  -3  -2   37.40    4.70
  -1  -3  -2   40.90    6.10
   1  -3   2   42.20    6.20
  -1  -3  -2   53.09    6.00
   1  -3   2   44.90    6.10
   1   3   2   54.49    7.70
  -1   3  -2   52.59    7.60
   1   3   2   43.60    6.30
  -1   3  -2   35.60    5.40
   1   3   2   42.90    6.70
  -1   3  -2   35.80    5.40
   2  -3   2   16.00    4.40
  -2  -3  -2   23.70    4.90
  -2  -3  -2   25.90    4.30
   2  -3   2   16.90    4.90
  -2  -3  -2   27.20    5.30
   2  -3   2   24.30    5.30
   2  -3   2   18.20    3.40
  -2   3  -2   17.70    4.40
   2   3   2   32.90    5.10
  -2   3  -2   29.10    5.40
   2   3   2   24.60    5.60
   2   3   2   24.30    5.40
  -2   3  -2   22.70    5.10
   2   3   2   16.10    3.30
  -3  -3  -2   28.70    5.80
   3  -3   2   29.90    6.00
  -3  -3  -2   28.10    4.70
   3  -3   2   27.50    6.20
   3  -3   2   27.60    4.70
  -3  -3  -2   28.10    4.40
   3   3   2   23.80    6.10
   3   3   2   20.20    6.20
  -3   3  -2   24.90    4.70
   3   3   2   28.90    5.30
  -3   3  -2   16.70    4.60
  -3   3  -2   33.00    6.40
   3   3   2   29.10    4.80
   4  -3   2   21.50    7.90
  -4  -3  -2   27.50    5.10
  -4  -3  -2    8.70    6.00
   4  -3   2   19.60    6.20
   4  -3   2   24.40    6.50
  -4  -3  -2   22.50    3.20
  -4  -3  -2   16.10    5.10
   4  -3   2   28.80    6.00
   4   3   2   17.40    5.80
   4   3   2   16.50    5.20
  -4   3  -2   13.60    7.20
  -4   3  -2   13.60    4.60
   4   3   2   11.50    6.60
   4   3   2   18.30    4.90
  -4   3  -2   15.70    5.40
   5  -3   2   32.30    8.00
  -5  -3  -2   24.80    6.60
  -5  -3  -2   16.40    6.40
   5  -3   2   19.10    9.80
  -5  -3  -2   24.10    8.50
   5  -3   2   27.40    7.60
   5   3   2   29.30    6.40
  -5   3  -2   25.20    6.50
  -5   3  -2   31.60    9.40
  -5   3  -2   30.70    5.50
   5   3   2   16.30    7.50
   6  -3   2   65.49   10.40
   6  -3   2   83.79   11.00
  -6  -3  -2   70.39    9.80
  -6  -3  -2   65.29   12.60
  -6  -3  -2   99.89   14.20
   6   3   2   85.49   12.80
  -6   3  -2   77.59   11.00
   6   3   2   68.59   10.60
  -6   3  -2   78.39    9.90
  -7  -3  -2   38.10   12.10
   7  -3   2   28.10    9.10
  -7  -3  -2   11.70   10.90
  -7  -3  -2   25.20   11.00
   7   3   2   23.20    9.60
  -7   3  -2   13.70    7.90
  -7   3  -2   31.50   11.20
  -8  -3  -2   35.20   12.80
   8  -3   2   13.50   11.70
  -8  -3  -2  -13.30   13.50
  -8   3  -2    8.70   12.60
   8   3   2   31.60   12.40
  -8   3  -2    3.60   10.70
  -9  -3  -2   16.60   18.20
  -9  -3  -2  -23.10   17.60
   9  -3   2   27.60   15.70
  -9   3  -2   -1.90   16.80
  -9   3  -2   17.80   15.40
  -8  -4   2   29.10   16.80
  -8  -4   2   -4.90   14.30
   8  -4  -2   22.70   13.60
  -8   4   2   20.10   14.70
  -8   4   2    2.10   10.40
  -7  -4   2   14.90    9.90
  -7  -4   2   23.70   13.50
  -7  -4   2   24.90   11.20
   7  -4  -2   12.80   11.30
  -7  -4   2   12.40   11.80
   7   4  -2   49.80   15.50
  -7   4   2   16.60   11.00
  -7   4   2   27.20    9.50
   7   4  -2   39.80   11.20
  -7   4   2   13.30   13.90
   6  -4  -2  148.29   20.70
   6  -4  -2  123.99   24.90
  -6  -4   2  116.99   12.40
  -6  -4   2  113.39   13.80
  -6  -4   2  118.59   14.00
  -6  -4   2  168.28   19.70
   6  -4  -2  142.69   18.90
  -6   4   2  170.28   20.00
   6   4  -2  129.29   18.90
  -6   4   2  138.79   17.80
  -6   4   2  135.69   16.00
   5  -4  -2   25.40   10.60
   5  -4  -2   16.70    8.40
  -5  -4   2    4.90    5.80
  -5  -4   2   10.90    7.30
  -5  -4   2    1.20    8.90
  -5  -4   2   16.20    6.00
   5  -4  -2   10.90    8.30
  -5  -4   2   29.60    6.30
  -5   4   2   14.30    8.60
  -5   4   2   24.50    7.80
   5   4  -2   28.00    8.00
  -5   4   2   26.20    7.60
   5   4  -2   36.40    7.10
  -4  -4   2   55.09    9.20
  -4  -4   2   77.09    8.00
   4  -4  -2   31.30   10.20
  -4  -4   2   62.79    7.50
   4  -4  -2   51.89    9.40
   4  -4  -2   62.39    8.20
   4  -4  -2   65.49   10.10
  -4  -4   2   59.39    6.60
   4   4  -2   68.19    8.10
  -4   4   2   54.59   10.60
  -4   4   2   61.89    9.10
  -4   4   2   68.09    9.40
   4   4  -2   66.49    9.00
  -4   4   2   56.09    7.70
  -3  -4   2   23.80    4.80
   3  -4  -2   30.60    7.20
   3  -4  -2   28.00    7.10
   3  -4  -2   23.20    8.70
  -3  -4   2   44.10    6.20
  -3  -4   2   30.00    6.70
   3   4  -2   32.60    6.60
  -3   4   2   19.60    6.90
  -3   4   2   37.10    8.50
   3   4  -2   22.30    7.50
  -3   4   2   30.60    7.70
   3   4  -2   29.80    5.00
  -2  -4   2   20.20    4.60
  -2  -4   2   13.30    4.10
  -2  -4   2   20.70    3.60
  -2  -4   2   14.40    5.70
   2  -4  -2   18.80    7.60
   2  -4  -2    8.80    5.90
  -2  -4   2    7.60    7.10
  -2  -4   2    4.30    5.80
   2   4  -2   13.40    5.60
  -2   4   2   16.10    6.70
   2   4  -2   19.30    6.70
  -2   4   2    8.20    5.80
  -2   4   2   24.60    6.60
  -1  -4   2   71.99    8.10
  -1  -4   2   72.39    7.00
  -1  -4   2   53.89    8.10
   1  -4  -2   88.89    9.80
   1  -4  -2   62.59    9.00
  -1  -4   2   62.59    7.70
   1  -4  -2   53.99    7.80
  -1  -4   2   76.69    9.50
   1  -4  -2   61.29    8.40
   1   4  -2   93.19   11.00
  -1   4   2   73.69    7.40
  -1   4   2   57.29    8.00
  -1   4   2   61.99    8.40
   1   4  -2   70.99    7.40
  -1   4   2   58.59    8.20
   1   4  -2   51.79    7.50
   0  -4   2   14.50    6.90
   0  -4  -2    2.40    4.90
   0  -4   2   -5.40    4.30
   0  -4  -2   -0.80    6.20
   0  -4   2    3.10    4.40
   0  -4   2   -1.50    6.70
   0  -4  -2   10.90    5.20
   0  -4  -2   10.80    5.50
   0  -4   2    6.50    4.10
   0   4  -2    7.20    5.40
   0   4   2    1.50    3.10
   0   4   2    6.30    5.00
   0   4  -2    7.50    4.30
   0   4  -2    8.30    5.80
   0   4   2    4.50    5.10
   0   4   2    3.20    6.60
   0   4  -2    2.00    5.10
   0   4   2    5.70    5.50
   1  -4   2   63.99    8.90
  -1  -4  -2   52.19    7.50
   1  -4   2   54.79    8.20
  -1  -4  -2   55.59    7.70
   1  -4   2   51.39    8.10
  -1  -4  -2   79.69   10.80
  -1   4  -2   66.49    8.20
   1   4   2   56.59    8.70
   1   4   2   54.39    7.10
  -1   4  -2   44.60    7.60
  -1   4  -2   49.40    7.10
   1   4   2   47.00    7.80
   2  -4   2  884.41   33.80
  -2  -4  -2  898.91   33.70
   2  -4   2  953.50   34.30
   2  -4   2  944.91   31.50
  -2  -4  -2  933.81   31.10
  -2  -4  -2  914.91   28.40
   2  -4   2  947.21   30.80
  -2   4  -2  929.51   32.30
   2   4   2  937.81   29.90
  -2   4  -2  923.51   32.30
  -2   4  -2  920.21   31.60
   2   4   2  936.61   33.90
   2   4   2  925.71   33.00
   3  -4   2   11.90    8.60
   3  -4   2   13.40    9.50
  -3  -4  -2   13.90    7.00
   3  -4   2    9.70    6.20
   3  -4   2   16.20    5.20
   3  -4   2   14.90    7.40
  -3  -4  -2   18.10    5.80
  -3  -4  -2   10.80    5.30
  -3   4  -2   18.10    8.30
   3   4   2   18.50    5.90
   3   4   2   21.00    6.90
   3   4   2   14.20    9.10
  -3   4  -2   10.30    6.30
  -3   4  -2   10.30    6.40
  -4  -4  -2   15.00    8.60
   4  -4   2   16.60    9.40
   4  -4   2    9.80    7.20
  -4  -4  -2   12.90    6.10
  -4  -4  -2   15.70    6.90
   4  -4   2   20.90   12.80
  -4  -4  -2   16.60    6.90
   4  -4   2   13.40    6.90
  -4   4  -2   19.90    6.80
   4   4   2    7.10    6.50
   4   4   2   17.20    7.50
   4   4   2   24.50    9.80
  -4   4  -2   15.80    7.70
   4   4   2    3.40    6.70
  -4   4  -2   14.60   10.50
  -4   4  -2   16.40    6.70
  -5  -4  -2   55.69    9.00
  -5  -4  -2   56.79    8.60
   5  -4   2   48.40   12.60
   5  -4   2   48.60    9.60
   5  -4   2   29.70    8.80
   5   4   2   47.50    8.70
   5   4   2   49.99    9.00
  -5   4  -2   61.79    9.10
  -5   4  -2   52.69    8.10
   5   4   2   46.30    8.70
   6  -4   2   20.70   15.80
   6  -4   2   41.10   13.00
  -6  -4  -2   35.90   10.50
  -6  -4  -2   26.00   12.20
   6  -4   2   17.90    9.70
  -6  -4  -2   13.60   10.20
   6   4   2   16.30    9.50
   6   4   2   29.80   12.40
  -6   4  -2   20.60   10.20
  -6   4  -2   15.70    7.70
  -7  -4  -2    4.30   14.40
  -7  -4  -2   25.60   12.90
   7  -4   2   21.50   12.40
  -7   4  -2   35.10    8.30
  -7   4  -2   47.20   13.30
   7   4   2   42.40   12.30
   8  -4   2   46.70   15.50
  -8  -4  -2   94.39   17.20
  -8  -4  -2   70.89   19.20
  -8   4  -2   35.00   16.80
   7  -5  -2   88.99   17.60
  -7  -5   2  106.89   19.70
  -7  -5   2  132.29   15.70
  -7   5   2  105.69   14.50
  -7   5   2  118.69   16.50
  -6  -5   2  179.68   27.10
   6  -5  -2  162.38   24.20
  -6  -5   2  173.68   21.40
   6   5  -2  169.38   20.30
  -6   5   2  148.79   22.60
  -6   5   2  160.28   22.40
  -5  -5   2   46.60    8.50
   5  -5  -2   45.20   12.40
   5  -5  -2   36.60   17.00
  -5  -5   2   52.79   13.10
  -5   5   2   50.39   10.10
  -5   5   2   59.79   14.40
  -5   5   2   51.89   10.60
   5   5  -2   53.29   10.30
  -4  -5   2    2.80    7.40
   4  -5  -2    1.50    9.70
   4  -5  -2   21.30   13.20
  -4  -5   2    7.50   10.80
  -4   5   2    6.70   10.00
  -4   5   2   -5.80   11.20
   4   5  -2   11.90    8.80
  -3  -5   2    0.10    9.40
   3  -5  -2   25.80   11.40
  -3   5   2   14.30    9.30
   3   5  -2   12.80    8.40
  -3   5   2   13.30    7.90
  -3   5   2    2.30   10.50
  -2  -5   2    1.10    5.00
   2  -5  -2   18.10    8.50
   2  -5  -2   18.00    9.40
   2  -5  -2   -1.80   12.20
  -2  -5   2   14.30    9.30
  -2  -5   2   -2.10    6.10
  -2  -5   2   -4.90    8.30
  -2   5   2    2.60    8.60
  -2   5   2   16.00   10.20
  -2   5   2    7.20    6.60
   2   5  -2   10.30   10.30
   2   5  -2   10.90    8.00
   1  -5  -2   86.79   13.10
  -1  -5   2   92.19   13.90
  -1  -5   2   68.89   10.00
   1  -5  -2   71.59   11.90
  -1  -5   2   76.69   11.20
  -1  -5   2   72.99   10.80
   1  -5  -2   81.29   10.70
  -1   5   2   82.59   11.50
   1   5  -2   76.29   10.80
  -1   5   2   72.09   10.30
   1   5  -2   76.39   10.20
   1   5  -2   81.39    9.90
  -1   5   2   76.39   11.20
  -1   5   2   97.99   12.40
   0  -5   2  246.18   21.70
   0  -5  -2  225.68   20.20
   0  -5   2  234.38   14.30
   0  -5  -2  216.28   17.70
   0  -5  -2  215.18   16.40
   0  -5   2  222.28   14.80
   0  -5   2  206.78   15.50
   0  -5  -2  221.48   17.40
   0   5  -2  214.28   17.80
   0   5   2  220.98   19.80
   0   5   2  216.78   16.00
   0   5  -2  216.28   14.00
   0   5  -2  195.78   16.30
   0   5   2  248.58   20.30
   0   5  -2  225.88   16.70
   0   5   2  215.58   11.60
  -1  -5  -2   23.30    7.70
   1  -5   2   40.60    7.80
  -1  -5  -2   39.70    7.50
  -1  -5  -2   27.00    8.20
   1  -5   2   19.50   12.20
  -1  -5  -2   48.00    9.40
   1  -5   2   34.40    8.00
   1   5   2   37.20    9.10
  -1   5  -2   31.60    6.80
   1   5   2   31.60   11.70
  -1   5  -2   51.69    9.70
  -1   5  -2   26.70    8.50
   1   5   2   38.70    8.00
   2  -5   2   37.50    9.60
   2  -5   2   40.20    9.30
  -2  -5  -2   36.20    7.20
  -2  -5  -2   31.40   10.30
   2  -5   2   34.30   13.80
  -2  -5  -2   29.30    8.80
   2   5   2   34.70    8.10
  -2   5  -2   35.20    8.20
  -2   5  -2   39.10    8.10
   2   5   2   43.60    9.70
  -2   5  -2   36.10   14.50
   2   5   2   22.30   13.00
  -3  -5  -2   48.90   11.20
  -3  -5  -2   57.09    9.20
  -3  -5  -2   30.60    8.30
   3  -5   2   56.09   11.90
   3  -5   2   26.50   11.90
   3   5   2   46.50   10.30
   3   5   2   34.60    8.50
  -3   5  -2   36.80    8.70
  -4  -5  -2   11.00   11.30
   4  -5   2   12.60   13.60
   4  -5   2   19.80    8.80
  -4  -5  -2   17.20   10.90
  -4  -5  -2   19.60    9.10
   4  -5   2   27.40   10.40
   4   5   2   17.70   10.40
   4   5   2   35.80    9.90
  -4   5  -2   25.50    9.30
   5  -5   2   -9.70   17.40
   5  -5   2   19.30   10.80
  -5  -5  -2    4.60   14.30
  -5  -5  -2    8.30   11.60
   5  -5   2   -0.40   12.40
  -5   5  -2  -11.70   12.50
   5   5   2    8.50   11.00
  -5   5  -2    9.80   10.00
   5   5   2    5.60   11.00
   6  -5   2   85.99   14.50
  -6  -5  -2   73.19   16.90
  -6  -5  -2   97.79   14.30
  -6   5  -2   55.89   16.00
  -6   5  -2   70.49   12.40
   6   5   2   64.99   12.60
   7  -5   2  -26.80   15.60
  -7  -5  -2  -18.00   16.40
  -7  -5  -2  -33.00   19.70
  -7  -5  -2   13.90   17.10
  -7   5  -2  -10.20   11.90
  -7   5  -2  -16.20   17.20
  -7   5  -2  -34.50   18.50
  -6   6   2   64.99   16.90
   6   6  -2   40.80   15.90
  -6   6   2   99.89   20.40
   5  -6  -2   16.40   16.10
  -5  -6   2   -1.90   18.80
  -5   6   2   11.00   15.00
  -5   6   2   21.00   15.90
   5   6  -2   13.80   14.30
  -4  -6   2    4.50   16.20
   4  -6  -2   12.10   14.30
   4   6  -2   -2.50   13.20
  -4   6   2    1.00   13.30
  -4   6   2   33.30   13.70
   3  -6  -2   -6.10   12.90
   3  -6  -2  -25.10   17.40
  -3   6   2    7.50   12.70
  -3   6   2   18.20   10.70
   3   6  -2   11.00   12.40
  -3   6   2   32.40   18.70
  -2  -6   2    5.20   12.40
  -2  -6   2   12.10   15.40
  -2  -6   2   18.20    7.50
   2  -6  -2   19.70   11.80
   2  -6  -2   16.90   14.60
   2   6  -2    6.30   11.60
  -2   6   2   53.29   13.50
   2   6  -2   36.80   17.00
  -2   6   2   15.30   17.50
  -2   6   2   24.50    9.40
  -1  -6   2   15.60   17.80
  -1  -6   2   12.10   11.50
   1  -6  -2   -1.40   10.70
   1  -6  -2   -2.30   11.30
   1  -6  -2   26.10   12.80
  -1  -6   2   11.90    8.40
  -1  -6   2   13.60    9.60
  -1   6   2   -2.80   17.00
   1   6  -2    9.40    8.00
  -1   6   2   17.90    8.20
   1   6  -2   19.90   11.60
  -1   6   2   34.60   13.30
   1   6  -2   -9.90   15.60
   0  -6  -2  189.78   21.20
   0  -6  -2  136.89   21.30
   0  -6   2  146.39   18.70
   0  -6   2  153.18   16.90
   0   6  -2  241.48   24.70
   0   6   2  154.48   18.20
   0   6  -2  175.88   16.10
   0   6   2  182.98   12.70
   0   6  -2  190.58   22.40
   0   6   2  151.28   19.30
  -1  -6  -2  -10.60   14.20
  -1  -6  -2  -18.80   10.80
  -1  -6  -2   -4.80   12.20
   1  -6   2   12.50   10.40
  -1  -6  -2   15.50   11.60
  -1   6  -2    1.70    9.30
  -1   6  -2    5.20   11.20
   1   6   2  -23.50   12.70
  -2  -6  -2    5.50   13.80
  -2  -6  -2  -11.50   11.60
   2  -6   2   -5.70   11.60
   2   6   2   13.70   13.20
  -2   6  -2   16.40   11.50
   2   6   2    9.60   12.50
  -2   6  -2    4.70   10.10
   3  -6   2   -5.30   12.40
  -3  -6  -2  -18.90   15.60
  -3  -6  -2   -4.00   12.80
  -3   6  -2    7.90   12.20
  -3   6  -2   -8.20   12.00
   3   6   2   -5.00   13.60
  -4  -6  -2   64.39   14.40
  -4  -6  -2   25.10   17.60
   4  -6   2   44.00   14.30
  -4   6  -2   67.89   15.00
   4   6   2   59.59   15.00
  -4   6  -2   64.49   14.10
  -5  -6  -2   13.50   19.90
  -5  -6  -2   26.30   16.40
   5  -6   2    6.00   15.80
  -5   6  -2  -14.30   14.30
   5   6   2  -30.00   16.10
  -5   6  -2  -41.30   17.30
  -2  -7   2   30.60   19.20
   2  -7  -2    5.20   18.20
   2   7  -2   21.60   18.00
  -2   7   2   31.60   18.60
   1  -7  -2   -0.20   17.70
  -1  -7   2  -12.10   14.20
   1  -7  -2   35.70   17.20
  -1  -7   2   20.30   18.90
  -1   7   2   12.50   17.90
   1   7  -2   21.00   17.60
   0  -7   2   21.70   16.30
   0  -7  -2   60.29   17.60
   0  -7   2   76.59   14.90
   0  -7  -2   62.29   18.20
   0   7  -2   78.29   18.20
   0   7   2   77.49   18.70
   1  -7   2    8.60   15.80
  -1  -7  -2  -10.40   17.30
  -1  -7  -2   25.20   19.20
   1   7   2   12.90   18.40
  -1   7  -2   12.10   17.50
   2  -7   2   16.00   17.60
  -2  -7  -2  -37.40   20.70
  -2  -7  -2    5.30   18.40
   2   7   2   31.40   19.70
  -2   7  -2  -18.80   15.40
  -2   7  -2    0.30   18.60
 -10   0   3    4.30   14.60
  10   0  -3   30.70   12.90
 -10   0   3   19.40   13.40
   9   0  -3    8.60    9.30
  -9   0   3    8.30   13.20
   9   0  -3   16.80    9.60
  -9   0   3   11.10   10.90
  -9   0   3    5.30    9.90
   8   0  -3   48.80    7.80
  -8   0   3   64.79   11.10
   8   0  -3   45.10    8.70
  -8   0   3   37.20   17.50
  -8   0   3   60.89   10.30
   7   0  -3 1216.48   36.00
   7   0  -3 1179.68   42.80
   7   0  -3 1238.58   39.70
  -7   0   3 1187.28   40.60
  -7   0   3 1266.07   43.80
   6   0  -3  576.84   22.60
   6   0  -3  592.64   21.20
  -6   0   3  582.14   24.40
   6   0  -3  570.54   25.10
  -6   0   3  619.44   25.70
  -5   0   3   42.50    6.10
   5   0  -3   57.29    6.90
  -5   0   3   42.10    6.60
   5   0  -3   46.20    7.20
   5   0  -3   53.19    7.90
  -5   0   3   49.99    8.00
   4   0  -3   35.80    5.60
  -4   0   3   43.60    5.80
  -4   0   3   41.00    6.20
   4   0  -3   43.90    5.60
  -4   0   3   40.10    5.70
   3   0  -3  108.59    7.00
   3   0  -3  127.59    6.70
   3   0  -3  117.89    7.60
  -3   0   3  120.59    7.80
  -3   0   3  129.09    7.20
  -3   0   3  124.79    6.80
  -2   0   3  309.77   10.90
   2   0  -3  331.77   10.40
   2   0  -3  329.27   10.70
   2   0  -3  320.67   10.90
   2   0  -3  325.87   11.70
  -2   0   3  331.07   12.20
  -2   0   3  330.87   10.70
  -1   0   3  303.27    9.30
   1   0  -3  289.87    8.80
   1   0  -3  291.27    9.20
   1   0  -3  294.37    9.00
  -1   0   3  292.97    9.00
  -1   0   3  292.47    8.80
   0   0  -3  686.83   16.70
   0   0   3  671.23   16.80
   0   0  -3  651.13   16.50
   0   0  -3  662.93   16.70
   0   0   3  678.73   16.70
   0   0   3  677.83   16.70
   0   0   3  686.63   16.80
   0   0  -3  646.24   16.70
  -1   0  -3 2102.79   49.50
  -1   0  -3 2162.88   48.70
   1   0   3 2166.68   48.30
  -1   0  -3 2177.18   48.50
   1   0   3 2192.38   48.80
  -1   0  -3 2153.68   48.70
   1   0   3 2156.48   49.50
  -2   0  -3    7.60    2.30
   2   0   3    7.10    2.20
   2   0   3   11.00    2.20
   2   0   3    6.90    2.60
  -2   0  -3    7.30    2.30
   3   0   3   79.59    6.70
  -3   0  -3   86.59    6.80
   3   0   3   84.69    6.70
  -3   0  -3   73.69    7.10
  -3   0  -3   78.69    6.70
  -4   0  -3 1566.54   44.80
  -4   0  -3 1544.85   42.80
   4   0   3 1555.54   44.50
   4   0   3 1605.34   42.90
  -5   0  -3   13.00    5.00
  -5   0  -3    0.50    4.40
   5   0   3    1.50    4.10
  -5   0  -3    1.10    5.10
   5   0   3    3.00    4.50
   6   0   3   15.10    6.00
  -6   0  -3   15.80    6.00
  -6   0  -3   27.30    6.20
   6   0   3    9.40    5.20
   6   0   3   15.60    5.80
  -6   0  -3   15.90    7.20
  -7   0  -3   89.29   12.90
   7   0   3   95.59   12.60
   7   0   3  100.39   13.00
  -7   0  -3  106.19   13.10
  -7   0  -3   80.99   11.70
   8   0   3   12.10    8.80
   8   0   3   19.70    9.40
  -8   0  -3    9.00    9.20
  -8   0  -3    2.90   10.00
  -8   0  -3    7.50   14.10
   9   0   3   26.00   12.20
  -9   0  -3    8.60   12.00
  -9   0  -3    6.20   12.30
  10   0   3   -6.70   17.10
 -10   0  -3   -2.40   17.80
 -10   0  -3    5.80   16.40
 -10  -1   3   14.30   16.20
 -10  -1   3   18.60   14.80
  10  -1  -3   17.70   13.70
 -10   1   3   16.90   15.80
 -10   1   3    7.90   13.60
  10   1  -3   23.90   13.60
  -9  -1   3   36.80   13.20
   9  -1  -3   23.70   10.50
  -9  -1   3   60.29   12.40
  -9  -1   3   43.40   11.60
   9  -1  -3   55.39   12.90
  -9   1   3   39.20   12.00
   9   1  -3   32.60    9.90
  -8  -1   3   45.20   12.50
   8  -1  -3   63.29    9.80
  -8  -1   3   56.99   11.30
   8  -1  -3   68.79    9.90
  -8  -1   3   74.59   11.00
  -8   1   3   67.79   12.80
   8   1  -3   68.39    9.50
  -8   1   3   78.89   14.10
  -7  -1   3  409.16   23.00
   7  -1  -3  377.06   22.50
  -7  -1   3  425.56   23.20
  -7  -1   3  408.76   21.00
   7  -1  -3  436.76   21.70
   7  -1  -3  439.76   21.90
  -7   1   3  402.66   23.30
  -7   1   3  418.26   23.80
   7   1  -3  442.66   23.50
   7   1  -3  393.66   19.10
   6  -1  -3   33.20    6.60
   6  -1  -3   44.80    7.80
  -6  -1   3   41.20    7.20
  -6  -1   3   47.20    7.20
   6  -1  -3   35.30    7.00
  -6  -1   3   30.30    6.60
  -6   1   3   31.40    8.00
  -6   1   3   26.50    6.70
   6   1  -3   34.10    5.60
   6   1  -3   33.90    7.00
   5  -1  -3  300.57   15.30
  -5  -1   3  308.37   15.80
   5  -1  -3  307.07   16.10
  -5  -1   3  286.77   13.60
   5  -1  -3  302.17   15.90
  -5  -1   3  296.57   15.40
  -5   1   3  290.27   15.60
  -5   1   3  309.17   16.20
   5   1  -3  273.17   15.20
   5   1  -3  276.17   14.10
  -4  -1   3  301.07   12.20
   4  -1  -3  288.37   14.80
   4  -1  -3  310.77   14.60
  -4  -1   3  302.07   14.50
   4  -1  -3  286.77   16.00
   4   1  -3  288.87   11.50
  -4   1   3  311.57   14.80
  -4   1   3  303.97   14.40
  -4   1   3  305.57   14.40
   3  -1  -3   48.80    5.90
   3  -1  -3   52.79    5.50
   3  -1  -3   47.10    5.90
  -3  -1   3   52.59    4.20
  -3  -1   3   49.10    5.30
   3  -1  -3   47.30    5.50
   3   1  -3   54.89    5.70
  -3   1   3   48.70    5.80
   3   1  -3   44.00    4.00
  -3   1   3   49.90    6.00
  -3   1   3   52.89    5.50
  -2  -1   3  222.98    9.60
  -2  -1   3  243.28    9.20
   2  -1  -3  236.98   10.70
  -2  -1   3  240.08    7.70
   2  -1  -3  225.58    9.80
   2  -1  -3  233.48   10.10
   2  -1  -3  231.38    9.40
  -2  -1   3  229.98    8.20
  -2   1   3  232.88    9.80
   2   1  -3  230.58    9.70
   2   1  -3  239.58    7.80
  -2   1   3  230.58   10.20
  -2   1   3  236.98   10.50
  -1  -1   3   51.19    3.90
   1  -1  -3   53.59    4.50
  -1  -1   3   51.79    3.80
   1  -1  -3   52.79    4.70
   1  -1  -3   54.39    4.30
   1   1  -3   55.89    4.00
   1   1  -3   56.59    3.80
  -1   1   3   58.79    4.90
  -1   1   3   51.99    4.50
  -1   1   3   54.79    4.30
   0  -1  -3 2208.78   49.40
   0  -1   3 2212.18   49.10
   0  -1   3 2095.29   46.80
   0  -1   3 2215.38   49.60
   0  -1  -3 2066.69   52.29
   0  -1  -3 2108.49   47.80
   0   1  -3 2112.19   47.00
   0   1  -3 2210.38   49.80
   0   1  -3 2034.70   49.99
   0   1   3 2219.78   48.40
   0   1   3 2200.18   49.60
   0   1   3 2235.58   50.49
  -1  -1  -3 8494.35  183.68
  -1  -1  -3 8674.93  181.58
   1  -1   3 8634.64  181.28
   1  -1   3 8810.52  181.68
  -1  -1  -3 8433.96  178.68
   1  -1   3 8569.94  181.38
   1   1   3 8812.82  181.98
  -1   1  -3 8936.21  183.38
   1   1   3 8821.32  183.58
  -1   1  -3 8552.34  182.68
  -1   1  -3 8701.53  181.58
   1   1   3 8016.70  178.78
   1   1   3 8327.47  180.98
  -2  -1  -3  243.28   10.60
   2  -1   3  266.97   11.10
   2  -1   3  260.67   11.00
   2  -1   3  256.37    9.90
  -2  -1  -3  256.67   10.50
  -2  -1  -3  262.57   12.10
  -2   1  -3  259.27    9.10
   2   1   3  276.27   11.90
   2   1   3  258.97   10.90
  -2   1  -3  251.77   11.20
   2   1   3  272.77   10.70
  -2   1  -3  273.57   11.30
   3  -1   3  106.99    7.70
   3  -1   3   97.19    6.50
  -3  -1  -3   92.79    7.70
  -3  -1  -3   94.19    8.10
   3  -1   3   91.89    7.50
  -3  -1  -3  102.39    7.30
  -3   1  -3  104.19    6.40
   3   1   3   91.99    7.80
  -3   1  -3  105.69    8.30
  -3   1  -3   89.09    8.00
   3   1   3  109.69    7.40
   3   1   3   98.19    7.80
   4  -1   3  191.78   11.60
   4  -1   3  194.98   12.10
  -4  -1  -3  182.98   11.10
  -4  -1  -3  192.88   12.10
  -4  -1  -3  186.18   12.60
  -4   1  -3  187.68   10.10
   4   1   3  174.88   11.60
  -4   1  -3  186.48   12.20
  -4   1  -3  194.98   12.20
   4   1   3  179.28   10.70
   5  -1   3   45.10    6.80
   5  -1   3   37.60    6.50
  -5  -1  -3   52.79    7.90
  -5  -1  -3   41.30    7.80
  -5  -1  -3   37.50    7.40
   5   1   3   49.90    6.50
   5   1   3   38.00    7.40
  -5   1  -3   49.99    6.90
  -5   1  -3   57.89    8.00
  -5   1  -3   29.90    6.60
  -6  -1  -3    8.00    6.20
   6  -1   3   13.10    6.80
   6  -1   3   16.20    7.40
  -6  -1  -3   15.80    6.60
   6  -1   3   24.60    6.00
  -6  -1  -3   13.50    6.70
   6   1   3   11.00    6.40
  -6   1  -3   19.60    6.40
  -6   1  -3   14.40    6.90
  -6   1  -3   19.70    8.30
   6   1   3   23.00    5.80
   7  -1   3    4.70    8.00
  -7  -1  -3    3.90    7.90
  -7  -1  -3  -18.70    9.40
   7  -1   3   -3.00    6.90
  -7  -1  -3   12.10    8.10
  -7   1  -3    5.50    6.80
  -7   1  -3    6.00    8.00
  -7   1  -3    4.60   10.60
   7   1   3    1.60    7.10
  -8  -1  -3   56.09   13.10
  -8  -1  -3   47.90   11.30
  -8  -1  -3   75.19   14.40
   8  -1   3   52.69   11.00
   8   1   3   66.69   11.10
  -8   1  -3   42.20   10.40
  -8   1  -3   52.39   11.50
   9  -1   3   41.20   12.70
  -9  -1  -3   53.59   14.10
  -9  -1  -3   15.10   13.10
  -9   1  -3   25.10   12.50
   9   1   3   33.60   13.70
  -9   1  -3   20.30   12.40
 -10  -1  -3    4.70   19.00
 -10   1  -3   23.50   15.60
 -10  -2   3  -19.10   18.00
 -10  -2   3   22.20   16.10
  10  -2  -3   13.80   15.00
 -10   2   3   20.50   14.60
 -10   2   3    9.40   13.30
  -9  -2   3  121.09   18.10
   9  -2  -3  107.49   15.00
  -9  -2   3  114.09   17.90
   9   2  -3   90.89   12.90
  -9   2   3  114.49   15.10
  -8  -2   3  -15.30   10.00
  -8  -2   3   -5.50    9.60
  -8  -2   3   -0.10    9.70
   8  -2  -3    6.90    8.50
  -8   2   3  -13.70    9.20
   8   2  -3    1.10    7.80
  -7  -2   3   18.00    7.50
   7  -2  -3   11.20    9.00
  -7  -2   3   18.80    8.20
  -7  -2   3   19.20    8.10
   7  -2  -3   22.70    9.40
   7  -2  -3    8.20    7.00
   7   2  -3   39.70    6.60
  -7   2   3   -4.60    9.40
  -7   2   3   27.80    8.70
   7   2  -3   17.30    9.20
   6  -2  -3  101.79   14.40
  -6  -2   3   79.39   11.00
   6  -2  -3   96.59   12.40
   6  -2  -3  124.59   13.30
   6  -2  -3  100.19   13.60
  -6  -2   3  113.79   12.90
  -6  -2   3  107.19   12.50
  -6   2   3  100.09   12.20
   6   2  -3  108.09    8.90
   6   2  -3  113.69   13.60
  -6   2   3   98.99   14.30
   5  -2  -3   42.20    7.20
   5  -2  -3   37.70    7.50
   5  -2  -3   37.10    6.50
  -5  -2   3   45.90    7.60
   5  -2  -3   40.00    5.70
  -5  -2   3   46.00    5.80
  -5  -2   3   43.10    6.60
   5   2  -3   43.60    5.40
  -5   2   3   35.40    5.40
   5   2  -3   36.10    6.20
  -5   2   3   47.40    8.10
  -5   2   3   62.79    8.80
   4  -2  -3  383.76   17.70
   4  -2  -3  381.36   17.30
   4  -2  -3  375.16   18.00
  -4  -2   3  350.06   17.00
  -4  -2   3  376.56   13.10
  -4  -2   3  367.16   16.10
   4  -2  -3  364.46   15.80
  -4   2   3  379.56   16.20
  -4   2   3  341.87   14.80
  -4   2   3  379.86   18.10
   3  -2  -3  579.54   19.30
  -3  -2   3  565.64   18.20
  -3  -2   3  580.74   20.90
   3  -2  -3  594.04   22.30
   3  -2  -3  580.14   21.20
   3  -2  -3  561.84   20.70
  -3  -2   3  575.64   19.30
  -3  -2   3  551.14   18.10
  -3   2   3  569.34   22.10
  -3   2   3  565.44   19.20
  -3   2   3  607.94   20.60
  -3   2   3  574.14   20.00
  -3   2   3  560.34   21.30
   3   2  -3  570.44   17.40
   3   2  -3  557.44   18.80
  -2  -2   3   80.49    6.30
  -2  -2   3   61.39    6.20
  -2  -2   3   74.29    5.50
   2  -2  -3   81.49    6.60
  -2  -2   3   63.09    5.00
   2  -2  -3   82.09    7.90
   2  -2  -3   57.39    7.10
  -2   2   3   84.09    7.30
   2   2  -3   73.69    5.90
  -2   2   3   84.09    7.10
  -2   2   3   65.19    5.30
  -2   2   3   69.89    6.70
  -2   2   3   64.69    7.60
  -1  -2   3  307.97   11.70
   1  -2  -3  315.37   12.70
  -1  -2   3  309.47   10.30
  -1  -2   3  306.87   12.70
   1  -2  -3  326.17   13.00
   1  -2  -3  330.97   13.00
   1  -2  -3  321.37   14.00
  -1   2   3  317.07   13.50
   1   2  -3  328.57   12.70
  -1   2   3  319.87   13.00
  -1   2   3  338.77   13.50
  -1   2   3  307.67   10.10
  -1   2   3  319.77   13.20
   1   2  -3  316.07   11.60
   0  -2  -3  918.21   24.40
   0  -2  -3  910.41   27.00
   0  -2  -3  900.11   25.50
   0  -2   3  920.31   23.20
   0  -2   3  909.41   26.50
   0  -2   3  937.21   25.90
   0  -2  -3  912.81   27.00
   0   2   3  923.61   26.40
   0   2   3  886.51   25.00
   0   2  -3  905.61   25.90
   0   2  -3  927.11   25.50
   0   2  -3  938.11   23.60
   0   2   3  967.10   27.40
   0   2   3  842.72   28.10
  -1  -2  -3 1228.78   29.90
   1  -2   3 1265.97   32.50
   1  -2   3 1272.17   31.30
  -1  -2  -3 1249.18   34.50
   1  -2   3 1268.17   34.50
  -1  -2  -3 1261.07   35.70
  -1  -2  -3 1253.77   32.70
   1   2   3 1211.08   30.90
  -1   2  -3 1275.67   33.80
  -1   2  -3 1272.07   34.60
  -1   2  -3 1301.17   33.20
   1   2   3 1253.77   30.70
   1   2   3 1309.67   35.60
  -2  -2  -3  394.36   13.90
  -2  -2  -3  394.56   14.40
   2  -2   3  393.06   15.70
   2  -2   3  383.46   15.10
   2  -2   3  412.96   14.60
   2   2   3  358.96   18.50
  -2   2  -3  399.56   16.60
   2   2   3  383.36   14.10
  -2   2  -3  405.86   14.70
   2   2   3  422.66   15.10
  -2   2  -3  399.56   14.90
  -3  -2  -3    3.10    4.00
   3  -2   3    6.10    3.70
  -3  -2  -3   10.20    3.50
  -3  -2  -3   -1.50    3.00
   3  -2   3    9.90    3.50
   3  -2   3   13.00    3.60
   3   2   3   -0.60    4.20
  -3   2  -3    8.50    3.10
   3   2   3    4.50    3.80
  -3   2  -3   10.50    4.30
  -3   2  -3    8.00    3.40
   3   2   3    5.00    3.10
   4  -2   3   20.70    5.20
   4  -2   3   20.60    4.90
  -4  -2  -3   27.70    4.90
  -4  -2  -3   19.50    5.00
  -4  -2  -3   17.30    5.00
   4  -2   3   23.90    4.70
  -4   2  -3   18.40    3.50
  -4   2  -3   17.50    5.10
  -4   2  -3   16.50    5.40
   4   2   3   12.40    5.00
   4   2   3   21.80    4.90
   4   2   3   19.50    4.40
  -5  -2  -3   53.89    8.90
  -5  -2  -3   62.09    8.90
  -5  -2  -3   47.10    8.40
   5  -2   3   51.09    7.20
   5  -2   3   75.69   10.70
   5  -2   3   54.09    9.00
   5   2   3   63.79    9.10
  -5   2  -3   54.09    8.00
  -5   2  -3   65.09    6.60
   5   2   3   45.30    7.80
  -5   2  -3   64.59    8.90
  -5   2  -3   50.09    6.60
  -6  -2  -3   89.49   13.20
  -6  -2  -3   88.09   13.00
   6  -2   3   60.69   10.40
   6  -2   3   68.29    9.30
  -6  -2  -3   58.19    9.00
   6  -2   3   88.59   12.40
   6   2   3   87.89   10.20
  -6   2  -3   77.39   12.00
  -6   2  -3   81.19   11.90
  -6   2  -3   96.19   11.50
   6   2   3   62.69    9.70
  -7  -2  -3   17.00    9.40
   7  -2   3    8.30   11.40
   7  -2   3   -5.00    8.50
  -7  -2  -3    5.10    8.30
  -7  -2  -3    0.20    9.90
  -7   2  -3   13.10    7.40
   7   2   3    7.20    8.50
  -7   2  -3    4.50    9.60
  -8  -2  -3  173.28   21.50
  -8  -2  -3  172.68   26.50
  -8  -2  -3  155.38   21.50
   8  -2   3  176.48   20.20
  -8   2  -3  155.68   21.10
   8   2   3  164.78   20.50
  -8   2  -3  144.99   18.90
  -9  -2  -3   84.09   15.50
  -9  -2  -3   75.39   16.20
   9  -2   3   90.39   14.70
  -9   2  -3  117.99   17.50
  -9   2  -3  120.89   16.40
   9   2   3  102.59   17.10
   9  -3  -3   47.80   12.80
  -9  -3   3   25.70   15.00
  -9  -3   3   29.30   16.40
  -9   3   3   29.70   14.30
   8  -3  -3   93.29   13.30
  -8  -3   3   69.69   13.40
  -8  -3   3  100.59   15.30
  -8  -3   3   81.69   11.70
   8   3  -3   78.89   10.50
  -8   3   3  120.69   16.20
  -7  -3   3   19.00   10.00
   7  -3  -3   32.30   12.40
   7  -3  -3   32.50   10.50
  -7  -3   3   23.90    9.20
  -7  -3   3   11.00    8.00
  -7  -3   3  -11.90    8.50
   7   3  -3   31.00    6.90
   7   3  -3   13.50   12.40
  -7   3   3    7.60    6.60
  -7   3   3   15.50    9.00
   6  -3  -3   16.50   10.60
   6  -3  -3   29.70    8.80
  -6  -3   3   39.00    8.30
  -6  -3   3   27.30    6.60
   6  -3  -3   30.20    7.90
  -6  -3   3   19.40    8.40
  -6  -3   3   32.10    6.60
   6  -3  -3   35.50   10.40
   6   3  -3   38.40    8.80
   6   3  -3   32.90    5.60
  -6   3   3   26.60    8.30
  -6   3   3   33.30    6.80
  -6   3   3   36.10   10.20
  -6   3   3   23.40    7.60
   5  -3  -3  156.78   14.00
  -5  -3   3  157.58    9.90
  -5  -3   3  156.58   11.10
   5  -3  -3  149.79   17.30
  -5  -3   3  150.78   12.80
   5  -3  -3  137.79   14.20
   5  -3  -3  165.68   15.10
  -5  -3   3  130.69   14.10
  -5   3   3  158.38   16.10
   5   3  -3  150.38   13.20
  -5   3   3  154.08   12.50
  -5   3   3  145.59   12.50
  -5   3   3  161.18   14.40
  -4  -3   3  131.39   10.10
   4  -3  -3  136.49   14.30
  -4  -3   3  121.89    7.40
  -4  -3   3  128.19   10.40
  -4  -3   3  140.09   12.00
   4  -3  -3  115.19   11.90
   4  -3  -3  119.99   12.30
   4  -3  -3  132.29   10.20
  -4  -3   3   95.49   10.70
  -4   3   3  115.09   10.10
  -4   3   3  126.79   10.90
  -4   3   3  120.79   11.60
  -4   3   3  130.49   13.10
   4   3  -3  124.69    9.30
   3  -3  -3   22.60    6.00
   3  -3  -3    8.90    5.10
  -3  -3   3   20.70    5.30
   3  -3  -3   16.80    5.40
  -3  -3   3   21.50    4.20
   3  -3  -3   16.90    3.70
  -3  -3   3   20.00    4.90
  -3  -3   3   10.10    3.60
  -3   3   3   25.70    5.40
   3   3  -3   17.10    4.40
  -3   3   3   13.80    4.70
  -3   3   3    9.00    3.50
  -3   3   3   11.30    5.10
   2  -3  -3  124.49   11.00
   2  -3  -3  142.29   10.00
  -2  -3   3  133.99    9.70
  -2  -3   3  125.09    7.90
   2  -3  -3  145.69   11.00
  -2  -3   3  135.69   10.10
   2   3  -3  137.29    9.50
   2   3  -3  127.59    7.80
  -2   3   3  133.79   10.70
  -2   3   3  114.49   11.40
  -2   3   3  122.09   10.60
  -1  -3   3  763.52   25.90
   1  -3  -3  758.92   26.60
   1  -3  -3  745.93   25.10
   1  -3  -3  744.73   24.80
  -1  -3   3  749.42   19.90
  -1  -3   3  745.83   23.30
   1  -3  -3  781.72   25.20
  -1  -3   3  781.52   20.70
  -1  -3   3  783.32   23.60
   1   3  -3  779.72   23.00
  -1   3   3  775.82   25.60
   1   3  -3  758.52   20.50
  -1   3   3  765.82   26.20
   1   3  -3  729.83   24.90
  -1   3   3  740.93   26.50
   1   3  -3  760.72   23.00
   0  -3  -3  327.27   13.70
   0  -3  -3  314.87   15.10
   0  -3   3  305.47   11.80
   0  -3  -3  299.47   14.70
   0  -3   3  333.77   12.30
   0  -3   3  312.07   15.40
   0  -3  -3  307.97   13.70
   0   3  -3  325.27   13.70
   0   3   3  330.57   14.30
   0   3  -3  312.37   12.60
   0   3  -3  337.37   15.30
   0   3   3  311.57   15.10
   0   3   3  320.17   14.40
   0   3   3  312.37   10.10
   0   3   3  338.27   16.20
   1  -3   3    8.20    2.70
  -1  -3  -3   13.50    3.80
  -1  -3  -3    9.60    4.00
   1  -3   3    8.30    3.40
   1  -3   3   18.10    4.90
  -1  -3  -3    9.20    3.40
  -1  -3  -3    3.70    3.90
   1  -3   3    7.10    3.40
  -1   3  -3    7.70    3.30
   1   3   3   11.00    3.60
  -1   3  -3   12.30    3.80
   1   3   3    3.40    4.10
   1   3   3   14.00    4.90
  -1   3  -3   12.80    4.20
  -2  -3  -3  131.69    8.80
   2  -3   3  139.69    8.40
  -2  -3  -3  138.39   10.00
   2  -3   3  136.09   11.40
  -2  -3  -3  141.69   11.40
   2  -3   3  126.19    9.60
   2   3   3  137.79    8.10
   2   3   3  125.99   11.50
  -2   3  -3  135.59   10.10
   2   3   3  145.39    9.60
  -2   3  -3  122.89   10.40
   2   3   3  135.79   11.00
  -2   3  -3  144.39   10.50
  -3  -3  -3   20.30    4.50
  -3  -3  -3   17.30    5.20
   3  -3   3   10.80    5.50
  -3  -3  -3   20.80    5.10
   3  -3   3   21.50    5.10
   3  -3   3   15.40    5.20
  -3   3  -3   24.40    4.90
   3   3   3   26.60    5.60
   3   3   3   18.30    6.50
   3   3   3   15.40    4.70
  -3   3  -3   24.50    5.90
   3   3   3    7.00    4.40
  -3   3  -3   18.80    5.90
  -3   3  -3   19.40    4.90
  -4  -3  -3   39.30    9.00
  -4  -3  -3   35.50    5.70
   4  -3   3   41.50    6.70
   4  -3   3   42.60    7.40
  -4  -3  -3   37.60    6.10
   4  -3   3   44.00    7.40
  -4   3  -3   31.20    5.30
   4   3   3   30.10    6.60
   4   3   3   42.00    8.10
   4   3   3   38.00    6.50
  -4   3  -3   46.20    8.80
  -4   3  -3   38.10    6.80
   4   3   3   37.70    6.50
   5  -3   3   37.60    8.00
   5  -3   3   41.50    8.40
   5  -3   3   42.50   10.20
  -5  -3  -3   37.90    9.10
  -5  -3  -3   54.99    8.10
   5  -3   3   42.00    9.20
  -5  -3  -3   57.19    8.30
   5   3   3   47.30    7.80
  -5   3  -3   41.30    5.90
  -5   3  -3   51.99    8.00
   5   3   3   58.99    9.10
  -5   3  -3   49.30   10.20
   5   3   3   41.10    8.70
   6  -3   3   29.80   10.10
  -6  -3  -3   16.70    9.20
  -6  -3  -3    4.20    9.10
  -6   3  -3    6.50    5.20
   6   3   3    7.10    7.40
   6   3   3   13.10   10.00
  -6   3  -3   17.30    8.00
  -7  -3  -3   10.60   12.30
  -7  -3  -3    2.70   10.00
  -7  -3  -3    5.90   11.10
   7  -3   3   26.80   10.10
  -7   3  -3   12.10   10.50
   7   3   3    5.00   10.00
   8  -3   3   -5.50   12.90
  -8  -3  -3   -1.70   13.00
  -8  -3  -3    2.20   14.60
  -8   3  -3   19.20   11.60
   8   3   3   30.10   13.60
  -8   3  -3   37.00   13.30
   9  -3   3  156.98   21.20
  -9  -3  -3  172.18   21.50
  -9  -3  -3  152.78   23.30
  -9   3  -3  163.28   21.80
  -8  -4   3   13.60   17.10
  -8  -4   3    9.80   15.00
   8  -4  -3    6.00   14.20
  -8   4   3   24.20   14.30
  -8   4   3    2.20   10.50
  -7  -4   3  -19.80    9.80
   7  -4  -3   10.50   11.30
  -7  -4   3   14.50   11.40
  -7  -4   3   -3.60   12.50
  -7  -4   3   -0.30   10.80
  -7   4   3   -7.20   14.80
   7   4  -3   30.70   15.20
  -7   4   3   -3.70    9.20
  -7   4   3   11.30   11.00
  -6  -4   3   59.89    8.90
   6  -4  -3   34.10   11.20
  -6  -4   3   33.80   10.60
  -6  -4   3   47.80    7.50
  -6  -4   3   32.00    9.50
   6  -4  -3   37.90   10.30
   6   4  -3   49.90   11.20
   6   4  -3   32.80    7.30
  -6   4   3   41.60   12.10
  -6   4   3   48.20    9.20
  -6   4   3   42.60    9.80
  -5  -4   3  108.89   12.20
  -5  -4   3   86.69    9.90
   5  -4  -3   77.99   12.00
   5  -4  -3  132.49   16.50
  -5  -4   3   92.49   12.20
   5  -4  -3  105.49   14.80
  -5   4   3   94.29   11.10
  -5   4   3   83.09   10.70
  -5   4   3  101.89   14.40
  -4  -4   3   -2.00    7.30
  -4  -4   3    4.80    5.80
   4  -4  -3   19.40   10.00
  -4  -4   3   -3.60    5.40
   4  -4  -3    7.10    7.30
  -4   4   3   16.40    9.40
  -4   4   3   -5.30    6.50
  -4   4   3    6.10    7.90
   4   4  -3    3.80    5.80
  -4   4   3    4.10    6.10
  -3  -4   3   19.50    7.60
  -3  -4   3    1.20    4.70
   3  -4  -3    2.90    8.60
   3  -4  -3   -6.50    7.00
   3  -4  -3   12.50    6.60
  -3  -4   3    8.40    6.20
  -3   4   3   -1.80    6.10
  -3   4   3   -7.00    7.80
  -3   4   3   14.10    7.20
   3   4  -3    2.90    5.50
   2  -4  -3   48.60    7.90
  -2  -4   3   56.79    8.20
   2  -4  -3   44.80    7.80
   2  -4  -3   40.00    6.70
  -2  -4   3   37.60    6.80
  -2  -4   3   28.40    7.30
   2  -4  -3   43.80    8.20
   2   4  -3   37.50    6.50
   2   4  -3   43.20    6.10
  -2   4   3   34.70    6.30
  -2   4   3   44.60    7.80
  -2   4   3   37.70    7.60
   2   4  -3   43.10    7.10
  -1  -4   3  257.27   11.50
  -1  -4   3  280.97   14.30
   1  -4  -3  262.37   16.50
  -1  -4   3  254.47   11.00
   1  -4  -3  268.67   15.40
  -1  -4   3  269.27   16.80
   1  -4  -3  255.07   16.10
   1  -4  -3  270.67   15.60
  -1   4   3  246.98   16.30
   1   4  -3  267.97   13.00
   1   4  -3  281.17   16.20
  -1   4   3  267.87   16.70
  -1   4   3  270.87   15.20
  -1   4   3  259.47   16.50
  -1   4   3  264.97   12.10
   0  -4  -3   74.09    8.40
   0  -4  -3  102.79   11.20
   0  -4   3  100.59    8.90
   0  -4   3   76.49    8.20
   0  -4   3   82.59   10.10
   0  -4  -3  106.69   10.40
   0  -4  -3   94.79   10.70
   0   4   3   85.89   10.30
   0   4   3   87.49    6.60
   0   4   3   99.89   13.30
   0   4   3  106.79   12.30
   0   4  -3   92.79   11.20
   0   4  -3   74.29    9.70
   0   4  -3   87.39    8.90
   1  -4   3   36.70    6.10
  -1  -4  -3   45.50    8.00
   1  -4   3   35.70    5.20
  -1  -4  -3   28.60    6.20
  -1  -4  -3   40.60    6.00
   1  -4   3   37.00    7.60
  -1   4  -3   24.20    5.90
   1   4   3   38.70    6.60
  -1   4  -3   36.50    6.20
  -1   4  -3   29.00    6.70
   1   4   3   46.00    8.50
   1   4   3   42.90    7.60
   2  -4   3  451.25   19.90
   2  -4   3  452.95   20.10
   2  -4   3  466.35   23.40
  -2  -4  -3  415.46   22.10
  -2  -4  -3  480.45   21.20
  -2  -4  -3  435.46   18.20
   2   4   3  453.55   19.90
   2   4   3  448.16   23.30
  -2   4  -3  449.76   20.90
  -2   4  -3  416.46   20.00
   2   4   3  426.66   21.60
  -2   4  -3  435.16   21.60
   3  -4   3  144.79   15.60
  -3  -4  -3  111.59   12.10
   3  -4   3  121.59   13.20
   3  -4   3  143.19   11.70
  -3  -4  -3  138.09   13.00
   3  -4   3  128.89   19.30
   3  -4   3  163.98   17.70
  -3  -4  -3  134.59   15.10
  -3   4  -3  159.28   13.30
  -3   4  -3  164.18   16.90
  -3   4  -3  155.28   14.20
   3   4   3  146.79   14.70
   3   4   3  163.78   18.10
   3   4   3  140.29   12.60
   4  -4   3   47.10    8.00
  -4  -4  -3   54.99    8.30
   4  -4   3   43.10   11.10
   4  -4   3   49.80   10.40
  -4  -4  -3   43.30    8.50
  -4  -4  -3   60.29   10.60
  -4  -4  -3   44.30    7.60
   4  -4   3   63.49    8.40
   4   4   3   51.29    8.30
  -4   4  -3   53.69    9.70
  -4   4  -3   69.39    9.10
   4   4   3   43.90   12.40
   4   4   3   56.99    8.40
   4   4   3   32.20    7.40
  -5  -4  -3   35.30    9.00
  -5  -4  -3   47.50    9.00
   5  -4   3   54.09   10.70
   5  -4   3   46.40    9.50
  -5  -4  -3   21.70   10.50
  -5   4  -3   75.19   20.50
   5   4   3   43.80    9.00
   5   4   3   42.40    9.10
  -5   4  -3   62.69    8.20
  -5   4  -3   53.29    9.50
   5   4   3   57.59   10.00
  -6  -4  -3   24.20   11.60
   6  -4   3   25.40    9.80
   6  -4   3   23.80   13.40
  -6  -4  -3    4.40   10.70
  -6  -4  -3   25.80   12.60
   6   4   3  -19.20   13.50
  -6   4  -3   29.70   12.30
  -6   4  -3   21.40    7.20
   6   4   3   14.20   10.30
  -6   4  -3   33.00   11.30
  -7  -4  -3   10.10   15.10
   7  -4   3    4.10   12.50
  -7  -4  -3   -6.00   15.50
  -7   4  -3   47.90   14.20
  -7   4  -3   18.20    8.80
   7   4   3   24.20   12.80
   8  -4   3   56.49   16.80
  -8  -4  -3   29.60   18.20
  -8  -4  -3    3.00   19.30
  -8   4  -3   24.80   17.10
  -7  -5   3   61.19   18.70
   7  -5  -3   -5.90   15.90
  -7  -5   3   -2.00   15.20
  -7   5   3   28.00   13.50
  -7   5   3   10.00   14.80
  -6  -5   3  349.47   29.20
  -6  -5   3  318.57   24.10
   6  -5  -3  287.67   27.10
   6   5  -3  304.77   21.80
  -6   5   3  255.87   30.60
  -6   5   3  281.87   25.60
  -6   5   3  303.87   24.50
  -5  -5   3   29.20    9.60
   5  -5  -3   23.90   11.60
  -5  -5   3   24.70   13.20
   5  -5  -3   -3.10   16.60
  -5  -5   3   -3.50    9.10
  -5   5   3   15.30   15.00
  -5   5   3   10.30   10.50
   5   5  -3   21.10    9.40
  -5   5   3   14.00    9.90
  -4  -5   3   -8.50   11.00
  -4  -5   3    3.50    8.10
   4  -5  -3  -14.40   13.50
   4  -5  -3   -3.90    9.70
  -4   5   3    3.30   11.80
   4   5  -3    8.10    8.80
  -4   5   3   13.80    9.80
   3  -5  -3   -7.80    9.30
  -3  -5   3   10.30    7.30
   3  -5  -3   -3.10   11.40
  -3  -5   3    5.70    9.50
  -3   5   3   -3.10   12.00
  -3   5   3   -5.10   11.20
   3   5  -3   -3.90    8.20
  -3   5   3   -2.70    7.40
   2  -5  -3   -3.70    8.30
  -2  -5   3    3.30    8.10
   2  -5  -3   14.20   11.80
  -2  -5   3    0.40    9.90
   2  -5  -3   15.80    9.60
   2   5  -3    7.20    7.70
  -2   5   3   -9.40   11.10
  -2   5   3   -0.80    8.70
  -2   5   3   10.10    6.30
   1  -5  -3   16.50    7.70
  -1  -5   3   13.00    5.40
   1  -5  -3   26.60   11.10
  -1  -5   3   14.70   10.70
  -1  -5   3   18.20    6.00
  -1  -5   3    3.20    7.70
   1  -5  -3   12.00    8.30
  -1  -5   3    6.50   19.80
   1  -5  -3   28.10    8.90
  -1   5   3   15.30   11.00
   1   5  -3   21.10    8.00
  -1   5   3   26.50   11.20
  -1   5   3   20.00    9.20
  -1   5   3   17.40    5.50
   1   5  -3   15.20    9.00
   1   5  -3   13.70    6.00
   0  -5  -3  119.79   14.70
   0  -5  -3  138.69   15.10
   0  -5  -3  107.59   15.00
   0  -5   3  120.89   12.30
   0  -5   3  135.09   12.60
   0  -5   3   90.09   12.70
   0  -5  -3  151.48   18.90
   0   5  -3  105.29   15.20
   0   5   3  124.79   17.80
   0   5  -3  101.59   14.70
   0   5   3  140.19   20.10
   0   5   3  124.19    8.60
   0   5  -3   99.29   12.20
   0   5   3  133.49   15.70
   1  -5   3  161.48   13.90
  -1  -5  -3  162.78   16.20
  -1  -5  -3  146.29   16.90
  -1  -5  -3  127.79   14.30
   1  -5   3  146.39   14.70
  -1  -5  -3  144.49   16.40
   1  -5   3  128.39   15.00
   1   5   3  144.99   15.20
  -1   5  -3  154.38   13.20
   1   5   3  126.39   18.30
  -1   5  -3  123.39   17.20
   1   5   3  145.79   21.50
  -1   5  -3  178.18   16.30
  -2  -5  -3   90.29   13.30
   2  -5   3   97.49   14.50
  -2  -5  -3   99.19   11.90
   2  -5   3  146.89   16.70
  -2  -5  -3   90.79   13.40
   2   5   3  148.09   18.60
  -2   5  -3  114.99   14.90
   2   5   3  107.69   15.70
  -2   5  -3  112.89   15.70
   2   5   3   80.49   13.90
  -3  -5  -3  268.97   26.50
  -3  -5  -3  256.67   19.40
   3  -5   3  237.28   18.80
  -3  -5  -3  206.58   16.70
   3  -5   3  237.18   21.70
   3   5   3  215.58   21.70
  -3   5  -3  249.28   20.40
   3   5   3  228.38   18.50
  -3   5  -3  247.38   19.60
   4  -5   3    9.70    9.50
   4  -5   3  -10.10   14.00
   4  -5   3    9.30    9.80
  -4  -5  -3   24.30   12.10
  -4  -5  -3    5.40   10.20
  -4  -5  -3    5.10   10.40
  -4   5  -3   15.70    9.40
  -4   5  -3   23.40   10.90
   4   5   3   29.60   10.80
   4   5   3   -3.10   11.10
   5  -5   3   28.00   18.50
   5  -5   3    2.80   11.40
  -5  -5  -3   -0.50   14.00
  -5  -5  -3  -18.20   12.10
   5  -5   3   32.70   12.90
  -5   5  -3   11.20   10.10
   5   5   3  -15.60   11.90
   5   5   3   12.70   11.90
  -5   5  -3   13.00   13.10
   6  -5   3   -8.80   13.10
  -6  -5  -3   11.90   14.30
  -6  -5  -3   19.80   17.40
  -6   5  -3   20.40   11.10
  -6   5  -3   -2.80   16.20
   6   5   3   -2.70   12.70
   7  -5   3   23.20   17.10
  -7  -5  -3   55.79   18.00
  -7  -5  -3   36.80   21.80
  -7   5  -3   24.20   21.20
  -7   5  -3   44.50   12.60
  -6   6   3   24.20   19.90
   6   6  -3   27.10   15.70
  -5  -6   3   22.20   18.80
   5  -6  -3    5.10   16.30
  -5   6   3   33.50   15.90
  -5   6   3   31.50   15.40
   5   6  -3   13.00   13.90
  -4  -6   3   11.20   16.30
   4  -6  -3  -15.90   14.60
  -4   6   3  -15.60   14.10
   4   6  -3    2.00   13.30
   3  -6  -3   26.20   17.50
  -3  -6   3   16.00   13.60
   3  -6  -3   14.10   13.10
  -3   6   3   24.90   10.60
  -3   6   3   -2.70   14.00
   3   6  -3   16.80   12.30
  -3   6   3   29.30   20.40
  -2  -6   3    9.30   12.40
  -2  -6   3    8.60   16.70
   2  -6  -3  -13.00   14.90
   2  -6  -3    1.00   12.50
  -2   6   3    3.60    9.20
  -2   6   3    8.80   19.00
  -2   6   3    4.60   13.40
   2   6  -3   29.40   11.90
  -1  -6   3   94.09   12.20
   1  -6  -3   72.49   12.80
  -1  -6   3   97.79   13.50
   1  -6  -3   79.49   13.90
  -1  -6   3   97.09   10.50
  -1  -6   3   67.79   18.10
   1  -6  -3   95.89   13.30
  -1   6   3  163.98   27.30
  -1   6   3   92.49   13.70
   1   6  -3   92.49   10.80
   1   6  -3  110.69   15.20
  -1   6   3  105.79   16.00
   1   6  -3   78.49   13.10
   0  -6  -3  152.18   17.10
   0  -6  -3  200.68   22.60
   0  -6   3  211.38   17.90
   0  -6  -3  197.68   23.10
   0  -6   3  197.18   20.00
   0  -6  -3  230.88   21.10
   0   6  -3  238.28   22.50
   0   6   3  216.68   26.80
   0   6  -3  180.78   17.70
   1  -6   3  143.39   18.70
   1  -6   3   78.79   12.10
  -1  -6  -3   91.99   14.80
  -1  -6  -3  103.59   14.10
  -1  -6  -3   79.49   14.90
   1   6   3   83.29   14.10
  -1   6  -3  120.69   14.50
   1   6   3  126.79   16.00
  -1   6  -3   94.79   11.90
  -2  -6  -3   12.30   12.60
  -2  -6  -3  -20.20   13.70
   2  -6   3   -0.30   11.00
  -2   6  -3    5.90   12.00
   2   6   3   16.50   13.60
   2   6   3    5.50   13.10
  -3  -6  -3    3.60   13.50
  -3  -6  -3   10.00   16.10
   3  -6   3   39.20   12.60
  -3   6  -3   15.40   12.80
   3   6   3   28.30   14.40
  -3   6  -3   43.90   12.80
  -4  -6  -3    0.80   15.00
   4  -6   3  -25.60   13.80
  -4  -6  -3   15.90   18.30
   4   6   3    5.90   15.00
  -4   6  -3    2.70   14.90
  -4   6  -3   -6.50   13.50
  -5  -6  -3   30.60   20.60
  -5  -6  -3   11.00   17.50
   5  -6   3   36.70   17.00
   5   6   3   18.00   16.40
  -5   6  -3   41.00   18.70
  -5   6  -3   30.60   14.60
   2  -7  -3  -11.30   18.90
  -2  -7   3    8.40   19.80
   2   7  -3  -16.60   17.80
  -2   7   3   28.20   18.90
  -1  -7   3  -28.70   17.70
   1  -7  -3    7.70   18.20
   1  -7  -3   13.50   17.40
  -1   7   3   -6.40   19.20
   1   7  -3  -10.40   17.90
   0  -7   3  170.78   24.60
   0  -7  -3   96.79   18.50
   0  -7  -3  126.19   18.40
   0   7  -3  128.49   14.60
   0   7   3  100.99   20.70
   0   7  -3  109.59   19.70
  -1  -7  -3   51.49   18.40
  -1  -7  -3   31.00   19.80
   1  -7   3   78.29   15.50
  -1   7  -3   25.10   18.30
   1   7   3   73.69   20.00
  -1   7  -3   59.29   14.80
 -10   0   4    2.60   14.00
  10   0  -4   -5.10   12.70
 -10   0   4   17.20   13.30
  -9   0   4   -3.80   10.00
  -9   0   4    5.50   10.70
   9   0  -4   -5.40    9.30
  -9   0   4   12.80   13.00
   9   0  -4   11.20    9.40
   8   0  -4   31.20    8.10
  -8   0   4   35.30   11.80
  -8   0   4    9.10    9.50
   8   0  -4   31.00    7.40
   7   0  -4  869.41   30.70
   7   0  -4  815.72   27.20
  -7   0   4  865.11   34.30
   7   0  -4  864.11   34.40
  -7   0   4  775.12   31.30
  -6   0   4  166.68   12.70
   6   0  -4  128.89   12.50
  -6   0   4  155.98   13.00
  -6   0   4  157.58   11.80
   6   0  -4  154.18   11.60
   6   0  -4  150.78   10.90
  -5   0   4  232.58   14.20
   5   0  -4  250.07   14.20
  -5   0   4  240.58   12.50
   5   0  -4  245.18   12.70
  -5   0   4  241.98   13.50
   5   0  -4  230.08   11.60
  -4   0   4  336.77   14.30
   4   0  -4  343.37   15.90
  -4   0   4  354.46   15.90
  -4   0   4  361.16   14.20
   4   0  -4  362.46   13.40
   3   0  -4   67.09    5.20
   3   0  -4   70.49    5.30
   3   0  -4   65.19    6.00
  -3   0   4   71.69    5.80
  -3   0   4   63.29    5.50
   3   0  -4   61.39    5.60
  -3   0   4   67.59    6.20
  -2   0   4  775.42   20.90
   2   0  -4  803.72   21.20
  -2   0   4  795.02   21.70
   2   0  -4  786.02   21.50
  -2   0   4  808.32   22.80
   2   0  -4  812.32   21.00
  -1   0   4  652.13   17.60
  -1   0   4  660.13   17.40
  -1   0   4  672.83   17.60
  -1   0   4  633.44   16.90
   1   0  -4  641.34   17.20
   1   0  -4  630.24   17.50
   1   0  -4  659.73   17.00
   0   0   4  215.58    7.90
   0   0  -4  216.28    7.90
   0   0  -4  216.88    7.90
   0   0   4  215.08    7.80
   0   0   4  222.78    7.90
   0   0  -4  225.48    7.80
   0   0  -4  214.38    7.70
   0   0   4  216.18    7.80
   1   0   4  841.02   22.80
  -1   0  -4  822.92   21.60
  -1   0  -4  804.92   21.80
   1   0   4  830.62   21.40
  -1   0  -4  807.72   21.60
   1   0   4  803.82   21.90
  -2   0  -4   70.99    5.80
   2   0   4   74.09    5.70
  -2   0  -4   77.39    5.80
   2   0   4   70.49    6.10
   2   0   4   75.79    5.40
  -2   0  -4   77.99    6.30
  -3   0  -4   83.39    7.10
  -3   0  -4   82.99    7.80
  -3   0  -4   81.29    7.40
   3   0   4   80.39    7.00
   3   0   4   77.79    6.30
  -4   0  -4  778.22   26.50
  -4   0  -4  817.82   26.90
   4   0   4  820.82   26.80
   4   0   4  801.02   28.10
  -4   0  -4  799.62   28.10
   5   0   4    6.30    5.20
  -5   0  -4    6.30    5.30
  -5   0  -4   -0.80    4.80
   5   0   4   -0.80    4.20
  -5   0  -4    0.20    4.50
  -6   0  -4   11.90    6.20
  -6   0  -4    9.10    6.40
  -6   0  -4   16.20    7.90
   6   0   4   10.30    5.60
   6   0   4   14.90    5.90
   6   0   4   10.20    6.70
   7   0   4    0.60    7.00
  -7   0  -4    4.30    7.60
  -7   0  -4   -0.40    7.40
   7   0   4   -6.40    6.90
  -7   0  -4   17.70   10.80
   8   0   4   28.70    9.20
   8   0   4   52.39   10.90
  -8   0  -4   34.60   10.30
   9   0   4    5.10   12.70
  -9   0  -4    9.20   13.00
  -9   0  -4    1.30   14.70
  10  -1  -4   29.50   13.70
 -10  -1   4   54.59   15.40
 -10  -1   4   42.70   15.00
 -10   1   4   37.60   14.80
 -10   1   4   57.19   13.90
  10   1  -4   38.60   13.20
   9  -1  -4   20.00    9.60
  -9  -1   4  -15.60   12.50
  -9  -1   4   10.90   11.10
  -9  -1   4    4.20   11.80
  -9   1   4   -6.90   11.20
   9   1  -4   10.00    9.40
  -9   1   4   -1.40   14.70
  -8  -1   4    2.50    9.70
   8  -1  -4   16.80    8.80
   8  -1  -4    8.30    7.40
  -8  -1   4    7.50    8.80
  -8  -1   4    7.60    7.80
  -8   1   4   14.90   10.40
  -8   1   4   19.20   10.70
   8   1  -4   -0.90    7.00
   7  -1  -4  204.58   16.40
   7  -1  -4  167.68   16.60
   7  -1  -4  195.78   15.50
  -7  -1   4  171.48   16.70
  -7  -1   4  163.28   14.70
  -7  -1   4  171.98   15.80
  -7   1   4  178.18   17.20
   7   1  -4  194.08   13.60
   7   1  -4  164.68   17.10
  -7   1   4  181.78   16.80
   6  -1  -4  774.92   29.10
   6  -1  -4  804.62   27.90
  -6  -1   4  773.62   26.80
   6  -1  -4  766.42   29.90
  -6  -1   4  717.73   29.20
  -6   1   4  775.72   30.40
  -6   1   4  782.12   29.90
   6   1  -4  747.43   29.70
   6   1  -4  759.22   25.40
   5  -1  -4    4.50    4.50
   5  -1  -4    8.90    4.50
  -5  -1   4    8.10    4.10
  -5  -1   4    6.50    3.40
  -5  -1   4   12.60    4.20
   5  -1  -4    7.70    4.60
  -5   1   4   14.10    5.10
  -5   1   4   16.10    4.80
  -5   1   4    5.60    5.00
   5   1  -4    7.20    3.40
   5   1  -4   -1.20    3.90
  -4  -1   4 1490.35   39.00
  -4  -1   4 1534.85   37.50
   4  -1  -4 1565.54   42.70
  -4  -1   4 1459.85   42.50
   4  -1  -4 1604.94   43.50
   4  -1  -4 1621.94   43.40
   4   1  -4 1536.15   36.70
  -4   1   4 1562.84   42.40
  -4   1   4 1547.35   43.40
  -4   1   4 1619.34   43.80
   4   1  -4 1570.44   43.30
   4   1  -4 1457.55   37.90
   3  -1  -4  418.06   15.50
  -3  -1   4  387.66   15.20
  -3  -1   4  378.16   12.20
   3  -1  -4  408.46   16.10
  -3  -1   4  379.86   11.90
   3  -1  -4  409.36   15.00
   3  -1  -4  392.76   15.40
   3   1  -4  390.26   12.00
   3   1  -4  385.06   15.00
  -3   1   4  397.16   15.50
  -3   1   4  407.96   15.50
  -3   1   4  412.96   16.20
   2  -1  -4  714.53   21.50
  -2  -1   4  686.73   18.70
   2  -1  -4  697.23   20.70
  -2  -1   4  729.13   18.80
  -2  -1   4  663.33   20.50
   2  -1  -4  713.33   22.30
  -2  -1   4  701.53   20.30
   2   1  -4  697.73   18.60
  -2   1   4  726.33   22.10
  -2   1   4  697.93   21.10
  -2   1   4  715.03   21.50
  -2   1   4  720.53   21.60
  -2   1   4  728.73   21.00
   1  -1  -4  560.24   21.00
  -1  -1   4  603.94   17.00
   1  -1  -4  596.44   17.60
   1  -1  -4  620.84   18.40
  -1  -1   4  630.84   18.00
   1  -1  -4  622.74   18.80
   1   1  -4  643.14   18.10
  -1   1   4  614.74   18.00
  -1   1   4  618.54   19.00
  -1   1   4  659.33   19.60
  -1   1   4  627.34   18.60
   0  -1   4 1669.53   39.50
   0  -1  -4 1711.73   40.50
   0  -1  -4 1722.83   41.80
   0  -1  -4 1718.83   41.70
   0  -1  -4 1664.53   38.80
   0  -1   4 1655.23   38.10
   0   1  -4 1703.83   40.70
   0   1   4 1669.43   37.00
   0   1   4 1704.73   41.50
   0   1   4 1687.53   39.40
   0   1  -4 1602.94   37.70
  -1  -1  -4  169.58    7.90
  -1  -1  -4  169.28    6.50
  -1  -1  -4  168.98    5.80
   1  -1   4  169.58    7.70
  -1  -1  -4  191.38    9.40
   1  -1   4  182.58    8.20
   1  -1   4  170.88    7.60
   1   1   4  164.58    8.80
   1   1   4  164.38    6.60
   1   1   4  164.28    7.80
  -1   1  -4  168.78    7.70
   1   1   4  177.78    8.30
   2  -1   4 1024.70   28.40
   2  -1   4  971.00   25.90
  -2  -1  -4  959.70   27.70
   2  -1   4  989.90   27.50
  -2  -1  -4  955.00   29.10
  -2  -1  -4 1016.80   27.40
  -2   1  -4 1008.80   29.10
   2   1   4  965.20   27.80
  -2   1  -4 1014.90   28.60
  -2   1  -4  957.90   27.50
   2   1   4  939.71   23.70
   2   1   4  997.10   28.70
   2   1   4 1020.70   27.70
   3  -1   4  187.68    8.90
  -3  -1  -4  185.28   10.10
  -3  -1  -4  187.68   11.40
  -3  -1  -4  189.28   10.90
   3  -1   4  174.48   12.00
   3  -1   4  192.58   10.70
   3   1   4  201.28   10.40
  -3   1  -4  182.98   10.80
   3   1   4  166.08   12.00
  -3   1  -4  196.18   11.40
  -3   1  -4  194.18    8.70
  -4  -1  -4  270.27   15.00
  -4  -1  -4  271.47   14.70
   4  -1   4  268.77   14.80
   4  -1   4  286.57   14.50
  -4  -1  -4  240.08   19.00
  -4   1  -4  268.37   15.00
   4   1   4  283.27   15.10
   4   1   4  286.37   14.40
   4   1   4  290.67   13.90
  -4   1  -4  269.87   12.80
  -4   1  -4  287.27   15.10
  -5  -1  -4   32.70    6.30
  -5  -1  -4   37.40    6.30
   5  -1   4   31.20    6.00
  -5  -1  -4   45.40    7.90
   5  -1   4   29.20    6.00
   5   1   4   41.30    6.40
  -5   1  -4   34.30    6.10
  -5   1  -4   28.40    6.70
   5   1   4   37.60    7.40
  -5   1  -4   35.10    6.70
  -6  -1  -4   41.40    8.40
  -6  -1  -4   62.09    9.70
   6  -1   4   46.50    7.90
   6  -1   4   60.19    9.50
   6  -1   4   53.89   10.60
  -6  -1  -4   42.10    8.80
  -6   1  -4   69.89   10.60
   6   1   4   41.90    8.30
  -6   1  -4   55.49    9.30
  -6   1  -4   68.99   10.70
   6   1   4   54.39    8.80
   7  -1   4   71.59   10.10
  -7  -1  -4   77.49   12.00
   7  -1   4  119.79   14.30
  -7  -1  -4   87.59   12.10
  -7  -1  -4  102.49   15.70
  -7   1  -4   89.99   14.30
   7   1   4  106.19   14.40
  -7   1  -4   97.99   12.50
   8  -1   4   20.40   10.00
  -8  -1  -4   20.70   10.60
  -8  -1  -4   12.60   14.40
   8  -1   4   30.80   11.40
  -8  -1  -4   29.90   11.40
  -8   1  -4   20.50    9.80
   8   1   4   27.30   10.40
  -8   1  -4   14.10    9.80
  -9  -1  -4    7.50   13.50
   9  -1   4    5.10   13.30
  -9  -1  -4   17.20   14.90
  -9   1  -4   16.10   13.10
   9   1   4   18.70   14.20
  -9   1  -4   37.60   12.60
 -10  -2   4    8.40   16.60
  10  -2  -4   38.70   14.40
 -10  -2   4   18.60   16.10
 -10   2   4    1.20   16.80
   9  -2  -4   41.50   11.80
  -9  -2   4   35.00   13.80
  -9  -2   4   12.70   12.40
   9   2  -4   43.10   10.40
  -9   2   4   38.70   12.50
   8  -2  -4    9.80    8.30
  -8  -2   4   19.50   10.10
  -8  -2   4   29.20    9.80
  -8  -2   4   18.10    9.90
   8   2  -4   11.90    7.50
  -8   2   4   10.30    9.40
   7  -2  -4   56.99   11.10
   7  -2  -4   52.79   11.00
  -7  -2   4   52.69    9.80
  -7  -2   4   57.79    8.50
  -7  -2   4   73.89   12.00
   7  -2  -4   52.99    9.00
   7   2  -4   51.99    8.90
  -7   2   4   56.69    9.10
  -7   2   4   53.79   11.30
   7   2  -4   50.39   10.80
   6  -2  -4  141.39   14.50
   6  -2  -4  134.39   13.50
   6  -2  -4  164.28   14.20
  -6  -2   4  140.39   11.20
  -6  -2   4  135.39   13.20
  -6  -2   4  122.59   13.30
   6  -2  -4  124.19   15.50
   6   2  -4  131.89    9.50
   6   2  -4  142.79   14.70
  -6   2   4  125.59   13.00
  -6   2   4  117.39   15.00
   5  -2  -4   50.19    6.90
  -5  -2   4   68.39    7.10
  -5  -2   4   51.19    8.10
   5  -2  -4   51.79    7.50
   5  -2  -4   54.49    7.70
   5  -2  -4   45.60    7.40
  -5  -2   4   50.39    7.80
  -5   2   4   50.59    7.00
  -5   2   4   59.39    8.00
  -5   2   4   53.59    7.60
   5   2  -4   51.29    7.30
   5   2  -4   56.09    6.00
  -4  -2   4   90.79    9.10
   4  -2  -4  105.39    9.50
  -4  -2   4  113.29    9.00
  -4  -2   4  102.59    6.20
   4  -2  -4  104.49   10.50
   4  -2  -4  102.09   10.40
   4  -2  -4   99.69    8.90
  -4  -2   4   97.29    7.60
  -4  -2   4  108.09    7.80
  -4   2   4   97.99    8.80
  -4   2   4  103.59    8.90
   4   2  -4   97.79    8.70
  -4   2   4   90.09   10.00
  -4   2   4  102.49   10.50
   3  -2  -4   -1.00    3.90
  -3  -2   4   -1.40    2.80
  -3  -2   4    0.80    2.70
   3  -2  -4    3.60    3.00
  -3  -2   4   -1.20    2.90
   3  -2  -4    1.30    3.60
  -3  -2   4   -2.00    3.00
  -3   2   4    5.40    3.90
   3   2  -4    3.40    2.50
  -3   2   4    4.30    2.80
  -3   2   4    1.00    3.70
   2  -2  -4    0.20    2.60
  -2  -2   4    3.20    2.80
  -2  -2   4    6.60    2.90
  -2  -2   4    2.80    2.20
   2  -2  -4    9.00    3.00
  -2  -2   4    5.30    2.40
  -2  -2   4    4.00    2.20
   2  -2  -4    1.10    3.10
  -2   2   4    4.50    3.20
  -2   2   4    5.90    3.10
  -2   2   4    6.60    2.40
   2   2  -4    4.60    2.60
  -2   2   4    0.20    3.00
  -2   2   4    5.30    3.60
   1  -2  -4  520.75   18.30
  -1  -2   4  522.45   17.70
  -1  -2   4  509.35   15.60
   1  -2  -4  516.75   19.30
  -1  -2   4  522.55   17.10
   1  -2  -4  504.95   17.20
   1  -2  -4  511.95   18.00
  -1   2   4  549.25   19.40
   1   2  -4  527.05   17.30
  -1   2   4  531.55   18.80
  -1   2   4  510.15   18.40
   1   2  -4  528.05   17.00
  -1   2   4  523.85   18.30
   0  -2  -4  406.06   14.80
   0  -2   4  401.86   15.00
   0  -2   4  397.96   15.10
   0  -2   4  408.36   12.10
   0  -2  -4  389.06   13.30
   0  -2  -4  422.06   16.40
   0  -2  -4  394.76   15.90
   0   2  -4  412.46   15.00
   0   2   4  410.66   16.10
   0   2  -4  412.86   14.90
   0   2   4  410.46   15.30
   0   2  -4  390.16   12.50
   1  -2   4  421.66   13.90
   1  -2   4  412.36   15.60
   1  -2   4  386.66   13.80
  -1  -2  -4  389.56   12.40
  -1  -2  -4  416.46   17.10
  -1  -2  -4  413.16   16.30
  -1  -2  -4  417.56   15.00
   1   2   4  401.56   13.40
   1   2   4  425.56   15.50
  -1   2  -4  408.56   15.00
   1   2   4  413.26   16.80
  -1   2  -4  401.16   14.50
  -1   2  -4  426.06   16.30
  -2  -2  -4 1761.82   49.30
   2  -2   4 1782.82   45.80
  -2  -2  -4 1805.92   45.60
   2  -2   4 1848.52   45.70
   2  -2   4 1778.92   46.30
  -2   2  -4 1816.72   45.20
  -2   2  -4 1799.02   46.70
  -2   2  -4 1840.42   48.80
   2   2   4 1767.82   44.90
   2   2   4 1815.82   48.80
   2   2   4 1824.32   46.30
   3  -2   4    7.30    3.60
  -3  -2  -4    7.30    3.60
   3  -2   4    4.00    3.60
  -3  -2  -4    7.10    4.30
  -3   2  -4    2.20    4.40
   3   2   4    4.20    3.90
  -3   2  -4    7.00    3.60
   3   2   4    4.50    3.30
  -3   2  -4    5.10    2.80
   3   2   4    6.00    4.60
   4  -2   4   32.20    6.30
  -4  -2  -4   22.00    5.00
  -4  -2  -4   24.20    5.20
  -4  -2  -4   27.00    6.40
   4  -2   4   27.20    5.30
   4  -2   4   30.30    5.80
   4   2   4   31.30    5.80
   4   2   4   30.00    5.80
  -4   2  -4   38.70    5.70
  -4   2  -4   30.60    6.20
   4   2   4   22.60    5.30
  -4   2  -4   30.50    5.70
   5  -2   4   76.79   10.50
   5  -2   4   90.69   12.40
  -5  -2  -4   55.39    9.20
  -5  -2  -4   81.69   10.80
   5  -2   4   78.69   10.40
  -5  -2  -4   95.99   11.60
  -5   2  -4   86.59   11.30
   5   2   4   96.79   12.40
  -5   2  -4   99.69   10.10
   5   2   4   61.89    8.50
  -5   2  -4   81.69   11.50
   5   2   4   74.59    9.90
  -6  -2  -4   32.00    9.40
   6  -2   4   34.20   10.00
   6  -2   4   37.10    8.80
  -6  -2  -4   50.59    8.80
  -6  -2  -4   50.89    8.90
   6  -2   4   49.00    9.10
  -6   2  -4   28.40   10.40
  -6   2  -4   56.29   10.40
  -6   2  -4   53.19    7.60
   6   2   4   61.59   11.40
   6   2   4   61.09    8.30
   7  -2   4   64.99   10.90
  -7  -2  -4   51.79   12.20
  -7  -2  -4   42.50   12.40
  -7  -2  -4   38.10   10.20
  -7   2  -4   45.80    9.90
   7   2   4   43.90   10.00
  -7   2  -4   57.49    9.90
  -8  -2  -4  103.89   15.30
  -8  -2  -4   71.49   14.40
  -8  -2  -4   61.09   15.50
   8  -2   4   81.09   13.70
  -8   2  -4   90.29   15.30
   8   2   4   92.69   13.80
  -8   2  -4   80.39   12.50
   9  -2   4  -10.10   14.10
  -9  -2  -4    5.50   15.90
  -9  -2  -4    0.80   15.60
   9   2   4   10.40   15.80
  -9   2  -4   17.60   16.20
  -9   2  -4   14.70   14.10
  -9  -3   4   25.80   16.80
  -9  -3   4   -3.20   14.80
   9  -3  -4   15.10   13.50
  -9   3   4   12.50   14.60
   8  -3  -4   83.59   12.60
  -8  -3   4   73.89   15.50
  -8  -3   4   98.79   14.20
  -8  -3   4   85.19   11.20
  -8   3   4  146.49   20.70
   8   3  -4  107.19   15.50
  -7  -3   4   44.80    9.00
  -7  -3   4   50.09    8.40
  -7  -3   4   48.60   11.20
   7  -3  -4   39.70   12.20
  -7  -3   4   56.69   10.70
   7  -3  -4   40.90    9.60
   7   3  -4   55.29    7.60
   7   3  -4   53.19   11.60
  -7   3   4   35.60    7.20
  -7   3   4   22.10   11.40
  -7   3   4   41.10   10.10
  -6  -3   4   20.20    5.90
   6  -3  -4   -2.30   10.20
  -6  -3   4   16.80    8.20
   6  -3  -4   30.60    8.00
   6  -3  -4   25.40    9.50
  -6  -3   4   15.70    7.90
  -6  -3   4   16.70    6.50
   6  -3  -4   30.50    8.90
  -6   3   4   19.60    6.60
   6   3  -4   23.10    8.50
  -6   3   4   24.50    7.40
  -6   3   4   40.00   10.80
  -6   3   4   18.00    9.10
  -5  -3   4   -6.10    5.50
   5  -3  -4    2.60    8.10
  -5  -3   4    9.40    5.20
   5  -3  -4   -8.50    6.00
  -5  -3   4    3.70    5.70
   5  -3  -4   -7.90    7.50
  -5  -3   4    0.20    6.40
   5  -3  -4   -1.50    6.70
  -5   3   4   -1.10    6.90
  -5   3   4    1.20    5.60
  -5   3   4    0.60    5.40
   5   3  -4    4.60    6.40
  -5   3   4   -5.00    7.40
   4  -3  -4   -3.10    6.50
  -4  -3   4    3.50    5.30
  -4  -3   4    5.50    4.50
   4  -3  -4    1.30    4.80
  -4  -3   4    3.70    5.10
   4  -3  -4   -1.40    5.20
   4  -3  -4    4.30    6.00
  -4  -3   4    2.20    4.30
  -4   3   4   -1.50    5.60
  -4   3   4   -7.00    4.70
  -4   3   4    6.70    6.40
  -4   3   4    9.30    4.70
   4   3  -4   -2.30    3.80
   3  -3  -4   26.60    5.80
   3  -3  -4   28.90    6.20
  -3  -3   4   34.80    5.90
  -3  -3   4   30.90    5.50
  -3  -3   4   29.20    4.60
   3  -3  -4   26.40    5.90
  -3   3   4   32.60    5.80
  -3   3   4   34.20    4.70
   3   3  -4   34.50    5.00
  -3   3   4   35.60    6.30
  -3   3   4   28.70    6.00
  -2  -3   4  381.66   16.00
  -2  -3   4  378.36   16.70
  -2  -3   4  376.96   13.20
   2  -3  -4  414.56   17.60
   2  -3  -4  402.76   17.20
  -2  -3   4  384.56   15.10
   2  -3  -4  381.36   18.70
  -2   3   4  333.47   17.30
  -2   3   4  371.26   17.20
   2   3  -4  394.96   15.20
  -2   3   4  386.46   18.30
  -2   3   4  383.76   17.50
   2   3  -4  391.86   16.10
  -2   3   4  378.86   18.10
  -2   3   4  370.96   13.00
   1  -3  -4  332.77   15.10
   1  -3  -4  331.67   16.50
   1  -3  -4  319.37   15.60
   1  -3  -4  345.27   15.30
  -1  -3   4  337.87   15.80
  -1  -3   4  330.47   14.30
   1   3  -4  337.37   15.20
  -1   3   4  353.16   16.40
  -1   3   4  327.37   15.40
  -1   3   4  317.37   15.90
  -1   3   4  339.87   16.80
   1   3  -4  344.87   14.20
  -1   3   4  315.57   15.70
   0  -3  -4  143.39    9.30
   0  -3   4  136.69   10.60
   0  -3   4  125.29    6.70
   0  -3   4  126.09    8.80
   0  -3   4  126.39    7.20
   0  -3  -4  120.79   10.20
   0  -3   4  136.99    7.60
   0  -3  -4  130.29    9.20
   0  -3  -4  141.19   10.50
   0   3   4  143.99   11.00
   0   3  -4  134.19    9.90
   0   3  -4  133.39    9.10
   0   3   4  124.39   10.00
   0   3   4  126.69   10.80
   0   3  -4  129.09    8.50
   0   3   4  142.39    9.50
  -1  -3  -4  141.99    9.40
  -1  -3  -4  136.29   10.40
   1  -3   4  137.39    7.80
   1  -3   4  117.89    8.50
  -1  -3  -4  134.19   10.80
   1  -3   4  138.99   11.40
  -1  -3  -4  120.69    8.30
   1   3   4  143.89    9.80
   1   3   4  125.19    9.20
   1   3   4  139.09   11.40
  -1   3  -4  134.29   10.10
  -1   3  -4  129.59    9.40
  -1   3  -4  143.79    9.90
   1   3   4  142.19   11.20
   2  -3   4  298.97   14.00
   2  -3   4  326.47   13.30
  -2  -3  -4  323.17   16.10
  -2  -3  -4  294.77   14.10
  -2  -3  -4  327.97   17.20
   2  -3   4  320.57   16.50
   2   3   4  315.37   14.90
   2   3   4  321.47   16.40
  -2   3  -4  308.97   15.40
  -2   3  -4  312.27   14.90
   2   3   4  304.77   17.00
   2   3   4  300.07   12.80
  -2   3  -4  308.37   16.00
  -3  -3  -4  149.99   11.00
  -3  -3  -4  158.28   13.40
   3  -3   4  184.38   12.20
   3  -3   4  171.88   11.60
   3  -3   4  167.08   13.40
   3   3   4  129.79   14.00
  -3   3  -4  165.68   11.20
   3   3   4  135.59   11.00
   3   3   4  159.68   12.30
   3   3   4  170.38   11.50
  -3   3  -4  153.48   12.90
  -3   3  -4  151.48   13.50
  -4  -3  -4   23.50    6.10
  -4  -3  -4   23.10    6.10
   4  -3   4    8.50    5.40
   4  -3   4   12.80    6.30
  -4  -3  -4   23.00    7.30
   4  -3   4   26.70    7.00
   4   3   4   16.00    7.60
  -4   3  -4   24.10    8.10
  -4   3  -4   16.50    5.70
   4   3   4   18.30    6.40
  -4   3  -4   13.00    4.60
   4   3   4   18.40    5.90
  -4   3  -4   12.50    6.40
   4   3   4   22.30    5.70
  -5  -3  -4    9.30    7.40
   5  -3   4   22.90    7.90
   5  -3   4   -7.30    7.70
  -5  -3  -4   -4.70    7.50
   5  -3   4    7.80    6.40
   5  -3   4    4.80   10.30
  -5  -3  -4    9.10    6.80
   5   3   4    7.60    6.60
  -5   3  -4    9.30    7.00
   5   3   4    9.90    8.20
  -5   3  -4    3.00    4.80
   5   3   4   17.70    9.10
  -5   3  -4    4.50   10.20
  -6  -3  -4  138.69   18.50
  -6  -3  -4  173.38   19.90
   6  -3   4  138.29   16.20
   6  -3   4  132.79   19.90
  -6  -3  -4  165.68   17.40
  -6   3  -4  133.49   17.10
   6   3   4  159.88   15.40
   6   3   4  126.89   19.60
   7  -3   4   16.30   10.30
  -7  -3  -4   22.00   12.80
  -7  -3  -4   11.80   12.10
   7   3   4   27.90   10.40
  -7   3  -4    4.60   11.00
  -8  -3  -4   43.80   14.70
   8  -3   4   33.70   13.00
  -8  -3  -4   20.80   15.70
  -8   3  -4   -4.10   13.70
   8   3   4   35.90   14.20
  -8   3  -4   34.10   12.90
  -8  -4   4    1.70   15.80
   8  -4  -4   19.10   14.40
  -8  -4   4   26.70   14.70
  -8   4   4   18.00   11.10
  -8   4   4   30.00   14.30
  -7  -4   4   17.70   11.20
   7  -4  -4   19.60   11.40
  -7  -4   4   34.60   13.20
  -7  -4   4   24.40   11.70
  -7   4   4   37.20   10.30
  -7   4   4   18.60   11.30
  -6  -4   4  119.29   17.10
   6  -4  -4  101.09   15.00
  -6  -4   4   86.99   15.00
  -6  -4   4  142.49   15.10
   6  -4  -4  146.29   21.00
  -6   4   4  119.89   16.70
  -6   4   4  107.29   12.10
  -6   4   4   94.39   12.90
   5  -4  -4   50.29   11.30
  -5  -4   4   54.59    8.00
  -5  -4   4   36.50    9.70
  -5  -4   4   62.99    8.80
   5  -4  -4   36.40   10.40
   5   4  -4   50.49    7.30
  -5   4   4   58.09   10.60
  -5   4   4   55.49    9.40
  -5   4   4   60.99    8.80
  -4  -4   4   88.39   11.40
   4  -4  -4   56.29    9.60
  -4  -4   4   61.69    7.80
  -4  -4   4   76.09    9.30
   4  -4  -4   50.89   10.20
   4  -4  -4   51.79    9.80
  -4  -4   4   52.69    8.90
   4   4  -4   57.59    7.50
  -4   4   4   42.90   10.30
  -4   4   4   72.99    9.60
  -4   4   4   61.89   10.00
  -4   4   4   52.69    7.20
  -3  -4   4   46.80    8.50
   3  -4  -4   35.60    9.00
   3  -4  -4   43.90    8.30
   3  -4  -4   50.89    8.70
  -3  -4   4   31.50    5.30
  -3  -4   4   48.50    8.10
  -3  -4   4   36.10    5.80
  -3   4   4   57.89    9.00
  -3   4   4   43.40    8.80
  -3   4   4   40.30    7.80
   3   4  -4   38.10    6.80
   2  -4  -4   19.20    7.70
   2  -4  -4   20.20    6.60
   2  -4  -4   23.90    6.10
  -2  -4   4   18.90    5.80
   2  -4  -4   20.70    6.80
  -2  -4   4   20.70    5.40
  -2  -4   4   12.50    7.20
   2   4  -4   23.30    4.90
  -2   4   4   18.70    7.30
  -2   4   4   13.20    6.50
   2   4  -4   21.60    5.80
  -2   4   4   18.40    7.00
  -1  -4   4  119.99   10.40
   1  -4  -4  130.79   14.30
  -1  -4   4  132.99   11.20
   1  -4  -4  110.29   14.20
   1  -4  -4  107.99   12.20
   1  -4  -4  137.69   12.10
  -1  -4   4  166.48   14.00
  -1   4   4  134.19    8.50
   1   4  -4  137.19   10.20
  -1   4   4  136.59   13.90
   1   4  -4  121.39   12.40
  -1   4   4  145.19   13.30
  -1   4   4  126.99   12.10
  -1   4   4  130.09   13.30
   0  -4   4  114.09    8.80
   0  -4  -4  102.09   12.10
   0  -4   4  116.89    8.60
   0  -4   4  118.19   14.10
   0  -4  -4  113.39   11.20
   0  -4  -4  101.29   12.00
   0  -4  -4  117.99   12.10
   0   4   4  110.69   11.00
   0   4   4  129.99   13.10
   0   4   4  120.79   14.20
   0   4  -4   96.99   11.40
   0   4  -4  114.49   10.00
   0   4  -4  115.49   10.30
  -1  -4  -4  265.57   14.40
  -1  -4  -4  240.28   16.80
  -1  -4  -4  261.87   16.10
   1  -4   4  267.47   13.90
   1  -4   4  270.17   13.60
   1  -4   4  267.87   18.20
   1   4   4  257.37   15.30
   1   4   4  269.67   17.40
  -1   4  -4  275.77   16.00
  -1   4  -4  272.27   15.10
   1   4   4  249.58   18.00
  -1   4  -4  276.87   16.10
  -2  -4  -4  160.48   13.40
   2  -4   4  146.49   13.10
   2  -4   4  154.98   16.60
   2  -4   4  156.58   12.50
   2  -4   4  150.28   10.60
  -2  -4  -4  161.38   12.00
  -2  -4  -4  139.49   14.50
   2   4   4  164.98   17.20
   2   4   4  167.78   13.30
  -2   4  -4  164.28   15.70
  -2   4  -4  146.79   13.20
  -2   4  -4  160.28   13.10
   2   4   4  167.38   14.60
   3  -4   4   55.39   10.60
   3  -4   4   52.59    7.10
   3  -4   4   53.29    8.10
  -3  -4  -4   35.40    8.30
  -3  -4  -4   52.39    8.40
  -3  -4  -4   34.80    7.20
   3   4   4   40.20    6.10
  -3   4  -4   47.80    7.60
  -3   4  -4   47.60    9.20
   3   4   4   39.70    8.20
   3   4   4   51.99   10.50
  -3   4  -4   57.39   10.30
   3   4   4   44.40    8.40
  -4  -4  -4    8.00    8.40
  -4  -4  -4   25.90    8.10
  -4  -4  -4    9.40    7.90
   4  -4   4   14.20    8.50
   4  -4   4    9.90   10.50
   4  -4   4    7.70    7.00
  -4   4  -4   -2.30    6.30
  -4   4  -4    8.10    8.30
   4   4   4   11.10    7.50
   4   4   4   10.00    7.90
   4   4   4   14.10    7.90
   5  -4   4    3.70   12.00
   5  -4   4  -10.40   10.80
  -5  -4  -4    4.90   10.20
  -5  -4  -4    8.40    9.40
  -5  -4  -4    4.20    8.40
   5  -4   4    0.10    8.40
   5   4   4    2.80    8.70
  -5   4  -4   -8.40    6.70
  -5   4  -4    5.20   10.10
  -5   4  -4   -1.50    8.70
   5   4   4    1.20   10.60
   5   4   4    4.80    9.00
   6  -4   4   36.10   18.90
  -6  -4  -4    6.80   12.60
   6  -4   4   25.50   10.80
  -6  -4  -4   19.50   12.40
  -6  -4  -4   11.80   11.50
  -6   4  -4   32.90    7.90
  -6   4  -4   10.80   12.30
   6   4   4   24.50   14.60
  -6   4  -4   45.30   11.90
   6   4   4   25.70   11.50
   7  -4   4    5.00   12.90
  -7  -4  -4   28.80   14.30
  -7  -4  -4   12.60   15.70
   7   4   4   10.40   14.10
  -7   4  -4   16.90   15.50
  -7   4  -4   -3.20   13.90
  -8  -4  -4   49.20   18.80
   8  -4   4   32.40   16.60
  -8  -4  -4   50.49   21.70
  -8   4  -4   57.29   18.40
  -8   4  -4   85.99   21.50
   7  -5  -4   44.30   16.50
  -7  -5   4   23.20   15.20
  -7  -5   4   17.90   18.20
  -7   5   4   10.70   13.80
  -7   5   4   44.40   15.30
   6  -5  -4   73.69   14.50
  -6  -5   4   36.00   15.10
  -6  -5   4   65.19   12.40
  -6   5   4   49.60   12.40
   6   5  -4   48.20   10.50
  -6   5   4   60.09   12.50
  -5  -5   4  261.87   24.70
  -5  -5   4  255.67   19.30
   5  -5  -4  226.78   23.90
  -5  -5   4  247.48   19.00
  -5   5   4  250.07   20.60
  -5   5   4  241.08   27.10
   5   5  -4  238.78   19.80
  -5   5   4  218.28   23.00
   4  -5  -4   -3.90   14.00
  -4  -5   4   -4.70    8.70
  -4  -5   4   -0.20   10.70
   4  -5  -4   -6.40   10.00
  -4   5   4  -21.90   12.40
  -4   5   4   -4.70   10.20
   4   5  -4    0.40    8.60
   3  -5  -4    9.70   11.80
   3  -5  -4   20.90    9.70
  -3  -5   4   10.80    7.90
  -3  -5   4   23.00    9.50
  -3  -5   4   31.40   21.70
   3   5  -4   13.50    8.60
  -3   5   4   13.90   11.20
   2  -5  -4    7.60    8.90
   2  -5  -4    6.30    8.10
  -2  -5   4    8.70    8.20
   2  -5  -4   -3.90   12.40
   2  -5  -4   -9.00   10.00
  -2  -5   4    8.50   10.70
  -2   5   4  -10.60   11.30
   2   5  -4   -1.40    8.00
  -2   5   4   -2.70    6.20
   2   5  -4    0.10    6.00
  -2   5   4    9.90    9.40
   1  -5  -4   26.10    8.20
   1  -5  -4   23.20    9.10
  -1  -5   4   23.00    5.30
   1  -5  -4   23.70    9.10
  -1  -5   4   17.80   11.30
   1  -5  -4   15.90   11.00
  -1  -5   4   10.80    7.20
  -1   5   4   12.30   11.70
  -1   5   4   23.30    8.30
   1   5  -4   18.50    8.40
  -1   5   4   13.50    9.10
  -1   5   4   14.80    5.30
   1   5  -4   21.50    6.70
   0  -5   4   11.40    6.50
   0  -5   4   19.40    6.40
   0  -5   4   10.60   12.10
   0  -5  -4   14.70    8.60
   0  -5  -4   14.00    8.50
   0  -5  -4   10.20    8.20
   0  -5  -4    4.10    9.60
   0   5   4   22.90   12.00
   0   5  -4   11.60    6.50
   0   5  -4   25.00    8.10
   0   5   4   -3.70    9.00
   0   5   4   20.60    8.60
   1  -5   4   76.69   14.40
   1  -5   4  134.89   13.30
   1  -5   4  106.09   14.30
  -1  -5  -4  149.49   16.60
  -1  -5  -4   98.09   10.30
  -1  -5  -4  109.49   16.70
  -1   5  -4  130.89   17.70
   1   5   4  132.29   15.40
  -1   5  -4  118.29   15.60
   1   5   4   96.19   14.20
  -1   5  -4  117.79   13.20
   1   5   4  138.19   18.30
   2  -5   4    9.00    9.20
  -2  -5  -4    3.80    9.60
   2  -5   4   11.80    7.80
  -2  -5  -4    4.60    9.00
  -2  -5  -4   -3.20    8.10
   2   5   4   11.30    9.70
  -2   5  -4   15.00    8.10
   2   5   4    6.10    8.70
  -3  -5  -4   48.30   11.40
   3  -5   4   82.09   10.60
  -3  -5  -4   77.09   10.70
   3  -5   4  100.69   12.90
  -3  -5  -4   75.29   14.90
  -3   5  -4   79.49   10.80
  -3   5  -4   83.59   11.20
   3   5   4   82.19   12.40
   3   5   4   79.09   10.70
  -4  -5  -4   11.60   11.10
   4  -5   4  -13.00   14.60
   4  -5   4    2.40   10.00
   4  -5   4   -9.20   10.10
  -4  -5  -4   -9.80   12.00
   4   5   4    2.60   10.80
  -4   5  -4   13.60    9.30
   4   5   4    9.80   11.70
  -5  -5  -4   23.70   13.00
   5  -5   4   21.80   11.50
   5  -5   4  -18.90   19.30
   5  -5   4   23.80   14.10
  -5  -5  -4   25.90   14.70
   5   5   4   25.30   13.10
  -5   5  -4   33.20   15.00
  -5   5  -4   12.80   10.00
   5   5   4   33.40   12.60
   6  -5   4  -12.70   13.60
  -6  -5  -4   -0.70   15.40
  -6  -5  -4   18.90   17.30
  -6   5  -4    4.20   11.20
  -6   5  -4  -11.60   16.60
   6   5   4    1.80   13.80
   6   6  -4    2.40   14.90
  -6   6   4    0.80   19.40
  -6   6   4  -11.30   17.20
  -5  -6   4   -5.30   19.30
   5  -6  -4   -1.60   17.20
  -5   6   4   -2.30   15.50
  -5   6   4    6.50   15.90
   5   6  -4  -13.60   13.80
   4  -6  -4   42.90   15.30
  -4  -6   4   35.40   16.50
  -4   6   4    9.00   15.40
   4   6  -4   54.19   13.00
  -4   6   4   49.00   12.90
   3  -6  -4    1.80   18.40
   3  -6  -4   31.90   13.80
  -3  -6   4   63.89   14.60
  -3   6   4   34.70   10.60
   3   6  -4    9.70   12.20
  -3   6   4   55.09   15.40
  -2  -6   4   -4.60   17.40
   2  -6  -4   11.10   15.90
   2  -6  -4   -5.90   12.40
  -2  -6   4    6.60   12.60
   2   6  -4   -7.70   11.60
  -2   6   4   -1.50   14.30
  -2   6   4    4.00    9.00
  -1  -6   4   59.49   18.40
  -1  -6   4   44.00   11.40
  -1  -6   4    9.10    7.50
   1  -6  -4   35.90   12.10
   1  -6  -4   18.90   12.50
   1  -6  -4   21.20   14.30
  -1   6   4   29.10   14.70
   1   6  -4   16.20   12.00
   1   6  -4   23.00    9.50
  -1   6   4   17.50    7.70
   0  -6  -4   16.30   16.00
   0  -6   4    9.20    9.20
   0  -6  -4   19.40   13.60
   0  -6   4    3.00    9.40
   0  -6  -4   34.80   16.20
   0  -6  -4   20.20   12.40
   0   6  -4   11.10   11.70
   0   6   4  -15.10   14.30
   0   6  -4   12.60    9.60
  -1  -6  -4   58.89   14.20
  -1  -6  -4   78.89   13.40
  -1  -6  -4   52.59   13.90
  -1  -6  -4   38.20   12.50
   1  -6   4   69.09   11.10
  -1   6  -4   91.09   12.50
  -1   6  -4   62.69   12.60
   1   6   4   82.39   15.80
   1   6   4   50.19   13.40
  -2  -6  -4   12.70   13.30
  -2  -6  -4   25.10   15.00
   2  -6   4    0.70   10.90
   2   6   4   16.10   14.30
  -2   6  -4   17.80   12.40
  -2   6  -4   10.30   11.10
   2   6   4   32.00   14.00
   3  -6   4   50.39   12.60
  -3  -6  -4   19.70   16.60
  -3  -6  -4   61.59   15.10
  -3   6  -4   54.19   13.80
  -3   6  -4   46.80   13.80
   3   6   4   42.90   15.20
  -4  -6  -4   68.49   16.80
  -4  -6  -4   27.30   19.90
   4  -6   4   31.20   14.10
  -4   6  -4   55.59   16.10
   4   6   4   11.90   16.30
  -4   6  -4   40.60   13.80
  -5  -6  -4   35.80   21.50
   5  -6   4  -11.00   16.40
  -5  -6  -4   25.50   18.80
   5   6   4  -11.80   17.50
  -5   6  -4  -12.90   18.80
  -5   6  -4    7.00   14.60
   2  -7  -4   15.50   19.70
  -2  -7   4   -4.60   31.90
  -2   7   4  -46.00   21.30
   2   7  -4   10.60   17.80
   1  -7  -4   33.00   19.20
   1  -7  -4   11.30   18.10
   1   7  -4   -6.20   17.80
  -1   7   4  -25.90   21.10
   0  -7   4   45.30   13.70
   0  -7  -4   -6.50   18.30
   0  -7  -4    4.00   19.20
   0   7   4   51.19   21.80
   0   7  -4   38.50   14.60
   0   7  -4   26.60   18.10
  -1  -7  -4  129.89   21.10
  -1  -7  -4  156.18   22.10
   1  -7   4  237.58   25.90
  -1   7  -4  228.88   26.30
   1   7   4  163.08   22.60
  -1   7  -4  182.88   21.40
 -10   0   5  -10.30   13.90
 -10   0   5   19.00   15.40
  10   0  -5    8.80   12.60
  -9   0   5   13.70   11.30
  -9   0   5   13.80    9.70
   9   0  -5   11.60    9.50
  -9   0   5   13.10   12.80
   9   0  -5    7.60    9.30
  -8   0   5   16.70    9.30
   8   0  -5    4.50    7.10
   8   0  -5   -2.40    6.70
  -8   0   5    6.00   12.50
   7   0  -5  131.09   12.80
  -7   0   5  152.78   14.50
  -7   0   5  133.69   14.50
   7   0  -5  143.39   16.10
   7   0  -5  131.79   12.60
   6   0  -5  662.43   23.10
  -6   0   5  666.43   27.50
  -6   0   5  650.33   25.40
   6   0  -5  674.53   27.70
   6   0  -5  658.23   24.60
  -6   0   5  659.03   24.20
  -5   0   5   10.60    4.50
   5   0  -5   14.90    4.40
   5   0  -5   18.40    4.40
   5   0  -5   12.50    4.20
  -5   0   5    7.10    3.80
  -5   0   5   13.60    4.80
   4   0  -5 1838.22   44.50
  -4   0   5 1825.62   46.70
  -4   0   5 1853.81   48.80
   4   0  -5 1837.02   48.60
   4   0  -5 1827.32   46.40
   4   0  -5 1534.05   47.30
  -4   0   5 1832.22   45.50
  -3   0   5 1963.80   48.50
  -3   0   5 2035.00   48.00
  -3   0   5 2046.60   50.69
   3   0  -5 1888.91   48.00
   3   0  -5 1940.01   47.70
   3   0  -5 2047.10   47.50
  -2   0   5  494.65   14.90
  -2   0   5  476.55   15.10
   2   0  -5  490.95   15.20
  -2   0   5  505.25   17.00
  -2   0   5  507.75   15.70
   2   0  -5  484.25   15.70
   2   0  -5  499.95   15.10
  -1   0   5    7.80    2.00
   1   0  -5    5.80    1.60
   1   0  -5    4.40    1.70
  -1   0   5    4.80    1.60
  -1   0   5    3.80    2.10
  -1   0   5    5.00    1.80
   1   0  -5    4.70    1.90
   0   0   5   12.30    2.20
   0   0  -5   11.20    2.10
   0   0   5   13.10    2.30
   0   0   5   15.40    2.50
   0   0  -5   15.10    2.90
   0   0  -5   12.20    2.40
   0   0   5   14.50    2.60
   0   0  -5   11.90    2.30
  -1   0  -5  280.17   10.50
   1   0   5  274.77   11.30
  -1   0  -5  285.17   10.50
   1   0   5  274.87   10.20
  -1   0  -5  281.67   10.60
   1   0   5  278.67   10.30
   1   0   5  289.17   10.60
   1   0   5  262.57   10.60
   2   0   5   -1.90    2.10
  -2   0  -5   12.40    3.10
   2   0   5    5.00    2.40
  -2   0  -5    9.20    2.60
  -2   0  -5    3.10    2.50
   2   0   5   11.80    3.20
  -2   0  -5    0.20    2.40
  -3   0  -5  124.79    8.80
  -3   0  -5  117.19    9.00
   3   0   5  110.69    8.80
   3   0   5  114.39    8.40
   3   0   5  127.79    7.80
   4   0   5  165.08   10.70
  -4   0  -5  154.18   11.60
  -4   0  -5  147.59   11.00
  -4   0  -5  144.99   10.40
   4   0   5  146.79   11.30
  -5   0  -5  135.99   12.50
  -5   0  -5  135.29   13.70
   5   0   5  141.49   11.60
   5   0   5  162.48   13.40
  -5   0  -5  168.48   12.70
  -6   0  -5   48.20    8.60
  -6   0  -5   52.79    8.80
  -6   0  -5   76.79   10.90
   6   0   5   68.09   11.00
   6   0   5   71.19    9.80
  -7   0  -5   11.40   11.50
   7   0   5   24.00    7.50
  -7   0  -5   28.60    8.20
  -7   0  -5   25.80    8.50
   7   0   5   36.90    8.80
  -8   0  -5    8.10   10.10
   8   0   5    2.90    9.80
  -8   0  -5    4.30   11.60
  -9   0  -5   16.60   13.50
  -9   0  -5   32.20   14.70
   9   0   5   37.10   14.40
 -10  -1   5    6.40   13.90
 -10  -1   5   -5.00   14.70
  10  -1  -5    9.50   13.10
 -10   1   5  -14.30   15.50
  10   1  -5    0.20   15.20
  -9  -1   5    6.60   10.50
   9  -1  -5   -2.40    9.30
  -9  -1   5   33.50   12.70
  -9  -1   5    0.50   12.10
   9   1  -5   20.20    9.00
  -9   1   5   -5.80   11.20
  -9   1   5   -2.00   14.40
  -8  -1   5   17.50   10.20
   8  -1  -5   29.40    9.30
  -8  -1   5   14.70    8.60
   8  -1  -5   13.30    7.60
   8   1  -5   17.30    7.40
  -8   1   5   16.00   10.50
  -8   1   5   15.00   10.20
   7  -1  -5   20.40    6.90
   7  -1  -5   15.20    7.70
  -7  -1   5   22.30    7.00
  -7  -1   5   25.00    7.70
   7  -1  -5   48.30    8.70
   7  -1  -5   12.60    8.90
  -7   1   5   15.50    7.30
  -7   1   5   33.20    8.60
   7   1  -5   28.20    8.10
   7   1  -5   28.40    5.80
  -6  -1   5 1078.69   34.30
  -6  -1   5 1113.29   32.40
   6  -1  -5 1159.78   36.40
  -6  -1   5 1158.18   39.00
   6  -1  -5 1122.39   37.60
   6  -1  -5 1136.09   37.90
   6  -1  -5 1156.58   39.40
  -6   1   5 1182.98   39.70
   6   1  -5 1145.19   31.00
  -6   1   5 1136.89   38.90
   6   1  -5 1200.48   35.00
   6   1  -5 1115.89   38.80
  -6   1   5 1174.58   37.40
  -5  -1   5   86.49    7.70
   5  -1  -5   86.09    9.90
   5  -1  -5   86.99    9.40
  -5  -1   5  100.09    9.60
   5  -1  -5   90.69    9.90
  -5  -1   5   81.99    8.00
   5  -1  -5   71.49    9.90
   5   1  -5   96.49   10.10
  -5   1   5   87.19   10.00
   5   1  -5   86.79    7.60
  -5   1   5   87.19    9.90
   5   1  -5   86.79    7.00
   4  -1  -5  156.18   10.40
  -4  -1   5  151.38    8.20
   4  -1  -5  165.28   10.40
   4  -1  -5  167.58   11.20
  -4  -1   5  152.08    8.40
   4  -1  -5  149.49   10.30
  -4  -1   5  168.18   10.60
   4   1  -5  157.88    8.00
  -4   1   5  144.89   10.20
  -4   1   5  173.08   11.20
  -4   1   5  166.08   10.90
   4   1  -5  154.88   10.30
   4   1  -5  155.58    7.80
  -3  -1   5  392.16   15.70
   3  -1  -5  419.46   16.80
  -3  -1   5  414.66   13.30
  -3  -1   5  387.06   12.50
   3  -1  -5  397.26   15.80
  -3  -1   5  391.96   12.60
   3  -1  -5  416.56   15.40
  -3   1   5  417.06   16.10
   3   1  -5  396.96   13.00
  -3   1   5  427.56   16.40
  -3   1   5  407.16   16.50
   3   1  -5  399.36   12.30
  -2  -1   5  655.53   18.20
  -2  -1   5  620.44   17.90
   2  -1  -5  681.53   21.90
   2  -1  -5  685.23   20.90
  -2  -1   5  669.03   20.10
   2  -1  -5  639.14   19.80
  -2  -1   5  659.73   20.50
  -2   1   5  650.33   20.20
  -2   1   5  661.93   21.40
  -2   1   5  644.44   20.40
  -2   1   5  649.24   21.00
  -2   1   5  665.83   20.70
   2   1  -5  649.54   18.40
   1  -1  -5   85.49    6.60
  -1  -1   5  100.69    6.20
  -1  -1   5   94.59    5.50
   1  -1  -5   97.79    6.30
   1  -1  -5   92.59    6.00
   1  -1  -5   89.49    6.40
  -1  -1   5   92.49    3.90
  -1  -1   5   78.39    5.20
  -1   1   5   94.69    6.60
  -1   1   5   89.79    6.20
  -1   1   5   93.39    6.40
  -1   1   5   88.29    6.40
   1   1  -5   91.09    5.90
   0  -1  -5  649.34   20.50
   0  -1   5  638.74   18.50
   0  -1  -5  671.13   20.70
   0  -1  -5  665.53   18.30
   0  -1   5  651.53   17.30
   0  -1   5  655.93   19.70
   0  -1  -5  671.53   19.60
   0   1   5  649.64   18.40
   0   1   5  649.54   16.70
   0   1   5  678.13   20.70
   0   1  -5  629.14   17.10
   0   1   5  683.13   20.00
   1  -1   5  827.92   23.20
   1  -1   5  794.82   23.60
   1  -1   5  783.82   21.60
  -1  -1  -5  782.32   19.40
   1  -1   5  777.82   21.70
  -1  -1  -5  777.42   24.10
  -1  -1  -5  786.62   20.50
  -1  -1  -5  782.52   22.60
  -1   1  -5  772.12   23.40
   1   1   5  693.53   21.60
  -1   1  -5  804.32   22.00
   1   1   5  788.92   23.10
   1   1   5  789.22   22.70
   1   1   5  803.22   24.10
  -2  -1  -5  670.43   18.80
  -2  -1  -5  697.63   21.40
   2  -1   5  678.33   19.90
  -2  -1  -5  682.53   23.20
   2  -1   5  700.43   21.50
   2  -1   5  709.23   22.30
   2   1   5  674.13   21.80
   2   1   5  704.53   22.00
   2   1   5  613.34   19.30
  -2   1  -5  690.33   21.50
   2   1   5  694.93   22.60
  -2   1  -5  701.63   23.10
   3  -1   5   73.49    6.70
  -3  -1  -5   75.19    7.70
   3  -1   5   77.29    7.60
  -3  -1  -5   73.79    8.20
   3  -1   5   65.99    7.30
  -3  -1  -5   65.59    7.40
   3   1   5   96.19    8.50
   3   1   5   81.89    7.90
  -3   1  -5   89.89    8.30
  -3   1  -5   74.99    6.30
   3   1   5   72.09    7.10
  -3   1  -5   94.89    7.90
  -4  -1  -5   75.09    8.90
   4  -1   5   83.09    8.80
  -4  -1  -5   86.59    9.60
   4  -1   5   73.29    9.10
  -4  -1  -5   75.19    9.30
   4   1   5   60.79    9.10
   4   1   5   70.39    8.40
   4   1   5   64.09    8.90
  -4   1  -5   85.79   10.00
  -4   1  -5   73.39    8.80
  -4   1  -5   85.99    8.00
   5  -1   5  147.49   12.00
  -5  -1  -5  158.78   13.40
  -5  -1  -5  140.89   13.10
  -5  -1  -5  130.79   13.20
   5  -1   5  143.69   13.20
  -5   1  -5  152.68   11.70
  -5   1  -5  135.09   14.30
   5   1   5  135.59   13.70
   5   1   5  142.09   11.80
  -5   1  -5  126.29   12.60
   6  -1   5   23.80    8.30
   6  -1   5   33.60    7.00
  -6  -1  -5   16.30    7.10
  -6  -1  -5   27.20    7.40
  -6  -1  -5   33.50    8.40
  -6   1  -5   25.90    7.10
  -6   1  -5   24.70    7.70
   6   1   5   29.20    7.40
   6   1   5   20.00    8.50
  -6   1  -5   31.90    9.80
  -7  -1  -5  150.88   21.30
   7  -1   5   81.49   11.10
   7  -1   5  125.79   15.50
  -7  -1  -5  120.69   16.00
  -7  -1  -5  126.69   17.80
   7   1   5  112.79   15.90
  -7   1  -5  135.49   17.30
  -7   1  -5  103.89   15.40
  -8  -1  -5    7.10   10.50
  -8  -1  -5   20.90   11.50
   8  -1   5   28.70   13.10
   8  -1   5    1.40   10.50
  -8   1  -5   31.40   10.30
   8   1   5   24.40   11.40
  -8   1  -5   24.20   12.10
   9  -1   5   10.60   14.40
  -9  -1  -5   -7.60   14.70
  -9  -1  -5   62.19   15.40
  -9   1  -5   19.60   13.40
   9   1   5    4.30   15.20
  -9   1  -5   25.90   14.00
  10  -2  -5    6.20   13.50
 -10  -2   5   28.00   17.50
 -10  -2   5   44.70   17.80
 -10   2   5   26.80   15.60
   9  -2  -5  107.89   14.60
  -9  -2   5   87.39   15.40
  -9  -2   5   89.69   14.70
   9   2  -5   99.49   12.00
  -9   2   5  114.39   15.80
   8  -2  -5  104.79   16.20
  -8  -2   5   77.89   12.00
  -8  -2   5   86.19   13.20
  -8  -2   5  113.09   16.70
  -8   2   5   66.39   13.90
  -8   2   5   99.79   14.40
   8   2  -5  104.09   13.20
   7  -2  -5  103.89   14.50
  -7  -2   5   78.49    9.00
   7  -2  -5  124.79   18.40
  -7  -2   5  101.49   15.10
   7  -2  -5  128.99   18.20
  -7  -2   5  106.79   14.40
   7   2  -5  103.39   10.30
   7   2  -5  102.19   13.20
  -7   2   5   91.89   12.10
  -7   2   5  107.19   15.30
  -6  -2   5  345.47   19.50
  -6  -2   5  375.46   16.20
   6  -2  -5  359.86   20.40
   6  -2  -5  374.96   20.50
   6  -2  -5  385.26   21.20
   6  -2  -5  365.16   20.90
  -6  -2   5  355.46   19.60
  -6   2   5  348.27   21.20
   6   2  -5  333.87   14.20
  -6   2   5  372.16   16.50
   6   2  -5  347.67   19.80
  -6   2   5  386.26   20.30
  -5  -2   5   23.20    5.50
   5  -2  -5   22.70    6.40
  -5  -2   5   31.10    4.30
  -5  -2   5   16.30    5.70
   5  -2  -5   22.00    5.70
   5  -2  -5   24.50    5.60
   5  -2  -5   35.80    7.10
   5   2  -5   25.10    6.20
  -5   2   5   15.60    6.00
  -5   2   5   19.10    6.10
  -5   2   5   25.50    6.40
  -5   2   5   27.10    5.10
   4  -2  -5   73.89    9.60
  -4  -2   5   67.29    8.10
  -4  -2   5   73.39    7.10
  -4  -2   5   75.29    7.30
  -4  -2   5   83.59    8.20
   4  -2  -5   78.19    8.70
   4  -2  -5   82.69    9.90
   4  -2  -5   73.09    8.30
  -4   2   5   78.69    9.20
  -4   2   5   74.29    7.90
  -4   2   5   67.79    8.70
  -4   2   5   70.79    9.80
  -3  -2   5   87.19    7.10
   3  -2  -5   86.29    8.50
   3  -2  -5   89.29    9.50
  -3  -2   5   88.59    6.10
   3  -2  -5   97.99    8.10
  -3  -2   5   95.39    8.60
  -3  -2   5   82.29    7.20
  -3  -2   5   88.49    8.00
  -3   2   5   98.49    7.60
  -3   2   5  102.39    9.30
  -3   2   5   95.99    8.50
  -3   2   5   76.89    8.80
  -2  -2   5    2.80    2.20
  -2  -2   5    1.80    2.80
  -2  -2   5    3.30    2.80
   2  -2  -5    2.70    3.20
   2  -2  -5   -1.90    2.90
  -2  -2   5    2.60    2.40
  -2  -2   5    4.30    2.30
   2   2  -5    1.40    2.60
  -2   2   5   -2.60    3.30
  -2   2   5    5.80    3.30
  -2   2   5    3.80    2.50
  -2   2   5    3.60    3.00
  -2   2   5   -0.50    3.20
   2   2  -5    3.20    2.50
   1  -2  -5  669.83   22.10
   1  -2  -5  684.53   22.80
  -1  -2   5  687.73   21.80
   1  -2  -5  673.83   20.90
  -1  -2   5  688.73   21.60
   1   2  -5  666.03   21.20
  -1   2   5  665.43   22.40
  -1   2   5  683.93   22.10
  -1   2   5  695.63   23.30
   1   2  -5  698.13   21.00
  -1   2   5  711.83   23.60
   0  -2   5  266.67   12.00
   0  -2  -5  262.37   13.20
   0  -2  -5  235.38   10.10
   0  -2   5  244.08    8.80
   0  -2   5  252.17   11.70
   0  -2  -5  263.47   11.70
   0  -2  -5  247.68   12.80
   0   2  -5  258.17   11.20
   0   2   5  259.17   12.90
   0   2  -5  251.07   11.80
   0   2   5  260.07   12.00
   0   2  -5  250.77    9.50
  -1  -2  -5   74.89    7.60
  -1  -2  -5   68.29    6.30
   1  -2   5   72.39    5.90
  -1  -2  -5   67.39    5.40
   1  -2   5   75.69    5.80
  -1  -2  -5   62.59    7.10
  -1   2  -5   76.79    6.50
   1   2   5   68.89    6.00
   1   2   5   81.69    8.10
   1   2   5   76.09    6.90
  -1   2  -5   60.19    6.30
   1   2   5   65.39    5.70
  -1   2  -5   73.59    7.00
   2  -2   5 1980.00   51.69
  -2  -2  -5 2036.00   55.99
   2  -2   5 2123.09   52.39
   2  -2   5 2047.20   52.89
  -2  -2  -5 2043.40   52.09
  -2   2  -5 2084.89   52.89
  -2   2  -5 2122.79   55.49
  -2   2  -5 2156.98   51.29
   2   2   5 2014.30   52.69
   2   2   5 2149.48   52.19
   2   2   5 2131.49   55.49
   3  -2   5  188.38   11.30
   3  -2   5  191.48   11.70
  -3  -2  -5  183.28    7.70
  -3  -2  -5  190.18   11.50
   3  -2   5  190.78   11.20
  -3  -2  -5  170.08   12.60
  -3  -2  -5  197.58   11.20
   3   2   5  184.98   11.60
  -3   2  -5  188.18   12.80
  -3   2  -5  198.28   12.30
   3   2   5  189.58   13.40
  -3   2  -5  193.58   12.60
   3   2   5  185.18   11.20
  -4  -2  -5    5.20    4.40
   4  -2   5    9.30    4.70
  -4  -2  -5    4.50    5.10
  -4  -2  -5    9.60    5.10
   4  -2   5    1.40    4.80
   4  -2   5    2.30    4.90
   4   2   5    3.90    5.60
  -4   2  -5    7.10    4.50
  -4   2  -5    2.10    6.20
   4   2   5    8.00    5.90
   4   2   5    1.70    4.50
  -5  -2  -5    7.60    6.80
   5  -2   5    1.50    7.50
  -5  -2  -5    6.90    6.30
  -5  -2  -5    1.00    5.30
   5  -2   5   -0.30    5.30
   5  -2   5    0.80    5.80
  -5   2  -5   -5.40    5.50
   5   2   5    2.80    7.00
   5   2   5    3.40    5.80
  -5   2  -5    4.10    8.30
   5   2   5  -10.00    7.30
   6  -2   5   22.10    7.50
  -6  -2  -5   22.40    7.70
  -6  -2  -5   18.20    8.50
   6  -2   5   10.80    9.20
  -6  -2  -5   29.20    9.20
   6   2   5   13.90   10.10
  -6   2  -5   18.00    7.00
   6   2   5   15.70    7.40
  -6   2  -5   10.30    6.90
  -7  -2  -5   45.10   12.80
  -7  -2  -5   15.90   10.10
  -7  -2  -5   30.10    9.80
   7  -2   5   17.70    9.10
  -7   2  -5   45.30   10.00
   7   2   5   18.40    9.30
  -7   2  -5   24.20    9.30
  -8  -2  -5   98.59   15.60
   8  -2   5   80.49   12.50
  -8  -2  -5   38.40   16.90
  -8  -2  -5   75.69   14.00
   8   2   5   81.19   13.80
  -8   2  -5   96.39   14.30
  -8   2  -5   87.99   13.60
   9  -2   5   80.39   16.60
  -9  -2  -5   83.39   18.30
  -9  -2  -5  108.89   20.70
   9   2   5   92.09   17.70
  -9   2  -5  116.09   18.90
  -9   2  -5   65.89   15.30
  -9  -3   5   79.19   16.70
   9  -3  -5   49.99   13.30
  -9  -3   5   83.69   17.80
  -9   3   5   74.49   16.40
   8  -3  -5   41.40   11.30
  -8  -3   5   30.30   13.60
  -8  -3   5   54.59   10.00
  -8  -3   5   40.20   12.90
   8   3  -5   44.10    9.30
  -8   3   5   68.79   12.50
  -7  -3   5    3.20    9.40
   7  -3  -5   13.00    9.20
   7  -3  -5    3.30   11.40
  -7  -3   5    8.40    9.80
  -7  -3   5   17.00    7.50
  -7  -3   5   12.60    8.80
  -7   3   5   -1.80   11.70
  -7   3   5   24.20    9.30
   7   3  -5   12.40   11.60
  -7   3   5   12.20    7.20
   7   3  -5    5.30   11.20
   6  -3  -5    4.10    8.20
   6  -3  -5   10.20   17.40
  -6  -3   5    7.50    7.00
  -6  -3   5   -2.30    7.90
   6  -3  -5  -11.00    7.20
   6  -3  -5    4.00    8.70
  -6  -3   5   21.00    7.40
  -6  -3   5   11.80    5.30
  -6   3   5   -4.60    7.20
  -6   3   5   -3.80    9.70
   6   3  -5    3.30    8.70
  -6   3   5    1.60    6.40
  -6   3   5   13.80    9.60
  -5  -3   5  160.88   13.20
   5  -3  -5  175.48   15.40
   5  -3  -5  163.98   14.50
  -5  -3   5  168.98   12.70
   5  -3  -5  153.78   15.50
   5  -3  -5  186.98   17.90
  -5  -3   5  165.78   12.20
  -5  -3   5  156.48   14.30
  -5   3   5  182.58   16.40
  -5   3   5  176.78   13.30
  -5   3   5  168.88   15.00
  -5   3   5  165.88   13.20
  -4  -3   5   -1.00    5.60
  -4  -3   5    5.20    5.40
   4  -3  -5    5.30    5.90
  -4  -3   5    5.80    4.80
   4  -3  -5    0.90    7.00
  -4  -3   5   -7.90    4.60
   4  -3  -5    8.00    6.20
  -4   3   5    5.00    4.60
   4   3  -5    2.60    3.90
  -4   3   5   -1.30    5.00
  -4   3   5   -2.50    6.00
  -4   3   5   -4.90    5.80
  -4   3   5   -0.10    6.10
   3  -3  -5    6.80    5.80
  -3  -3   5   10.20    5.00
  -3  -3   5    2.10    3.70
  -3  -3   5    6.90    4.70
   3  -3  -5    5.10    5.00
  -3  -3   5   11.90    4.20
   3  -3  -5    7.50    4.90
  -3  -3   5   11.10    3.30
  -3   3   5    7.40    3.80
   3   3  -5    4.90    3.90
  -3   3   5    6.40    5.00
  -3   3   5   10.30    5.60
  -3   3   5    6.60    5.80
  -3   3   5   10.40    5.50
  -2  -3   5  129.39    9.50
   2  -3  -5  121.49   10.80
   2  -3  -5  119.99   10.30
   2  -3  -5  128.19   10.50
   2  -3  -5  124.39   11.20
  -2  -3   5  118.49   10.60
  -2  -3   5  136.59    7.80
  -2  -3   5  136.59    9.10
  -2   3   5  126.79   10.70
  -2   3   5  119.99   11.80
   2   3  -5  127.69    8.70
  -2   3   5  128.19    7.60
  -2   3   5  130.89   11.20
  -2   3   5  127.69   11.40
   2   3  -5  135.29    9.70
   1  -3  -5   79.99    8.70
   1  -3  -5   57.09    7.90
   1  -3  -5   75.49    8.20
   1  -3  -5   58.99    8.60
  -1  -3   5   58.29    7.10
  -1  -3   5   67.79    7.30
   1   3  -5   69.09    7.00
  -1   3   5   58.69    8.60
   1   3  -5   70.99    7.80
  -1   3   5   49.40    7.20
  -1   3   5   73.69    8.30
  -1   3   5   73.69    9.20
   0  -3  -5  171.78   12.00
   0  -3   5  180.88    8.70
   0  -3   5  183.28   10.80
   0  -3  -5  195.88   11.40
   0  -3   5  197.08    8.90
   0  -3   5  183.08   12.30
   0  -3  -5  189.68   12.40
   0  -3  -5  192.28   10.60
   0  -3   5  189.28    8.60
   0   3   5  180.08   11.50
   0   3  -5  190.48   11.10
   0   3   5  203.98   13.30
   0   3   5  196.48   11.60
   0   3  -5  199.58   11.70
  -1  -3  -5  216.98   13.90
  -1  -3  -5  188.28   10.00
   1  -3   5  213.28   10.80
  -1  -3  -5  202.68   13.20
   1  -3   5  211.48   13.40
  -1  -3  -5  194.08   11.60
   1  -3   5  203.48   10.00
  -1   3  -5  206.28   11.60
  -1   3  -5  200.98   12.30
   1   3   5  203.28    9.50
   1   3   5  195.18   11.00
   1   3   5  201.28   12.10
  -1   3  -5  221.98   12.20
   1   3   5  220.08   14.30
  -2  -3  -5 1029.20   34.30
   2  -3   5 1057.99   30.50
   2  -3   5 1048.80   31.40
  -2  -3  -5 1005.50   31.10
  -2  -3  -5 1019.70   35.90
   2  -3   5 1046.90   34.00
  -2   3  -5 1086.49   32.40
   2   3   5 1056.59   32.90
   2   3   5 1021.40   35.10
  -2   3  -5 1062.39   34.70
   2   3   5 1029.10   29.60
  -2   3  -5 1045.80   32.70
   3  -3   5  408.46   17.80
   3  -3   5  414.86   18.70
  -3  -3  -5  402.76   17.80
  -3  -3  -5  384.86   21.20
   3  -3   5  403.46   20.20
   3   3   5  414.96   17.70
   3   3   5  401.56   18.50
  -3   3  -5  415.26   20.30
   3   3   5  372.26   20.80
   3   3   5  440.46   19.30
  -3   3  -5  424.36   17.60
  -3   3  -5  374.86   20.00
   4  -3   5   -2.50    6.90
   4  -3   5    5.60    5.70
   4  -3   5    6.70    7.20
  -4  -3  -5   11.30    5.90
  -4  -3  -5   10.30    6.50
  -4  -3  -5    0.20    6.60
   4   3   5    4.80    8.00
  -4   3  -5    7.00    5.70
   4   3   5    3.20    6.90
  -4   3  -5    5.90    8.10
   4   3   5   10.80    5.80
  -4   3  -5   10.20    4.40
   4   3   5   10.80    6.10
  -4   3  -5   -4.70    6.20
   5  -3   5    7.50    8.90
   5  -3   5   11.90    8.50
   5  -3   5   10.90    7.00
  -5  -3  -5   20.90    8.20
  -5  -3  -5    8.70    8.10
  -5  -3  -5   12.70    7.60
   5   3   5    7.60    7.00
  -5   3  -5   14.50    7.80
   5   3   5    9.30    8.60
  -5   3  -5   -1.40    8.40
   6  -3   5   35.20    9.80
  -6  -3  -5   56.99   11.20
   6  -3   5   42.40   10.50
  -6  -3  -5   41.40   10.10
  -6  -3  -5   26.00   10.80
   6   3   5   22.70    8.90
  -6   3  -5   57.59   10.50
  -6   3  -5   44.10   12.50
   6   3   5   48.50   11.90
  -7  -3  -5  -16.10   12.80
  -7  -3  -5   11.40   11.90
  -7  -3  -5    4.50   14.00
   7  -3   5    9.70   10.30
  -7   3  -5   -3.60   13.50
   7   3   5  -15.80   11.40
  -7   3  -5   -1.80   10.90
  -8  -3  -5  -10.20   17.50
  -8  -3  -5  -30.30   15.60
   8   3   5    6.10   14.80
  -8   3  -5   10.70   16.60
  -8   3  -5  -21.50   15.90
  -8  -4   5    3.90   16.40
   8  -4  -5    4.00   14.30
  -8  -4   5   30.50   14.80
  -8   4   5   27.70   14.30
  -8   4   5   13.10   11.50
  -7  -4   5   18.50   13.50
  -7  -4   5   25.00   11.80
   7  -4  -5   34.10   11.80
  -7  -4   5   16.60   11.80
  -7   4   5   27.10   10.00
  -7   4   5   10.50   11.30
   6  -4  -5   26.30   10.30
  -6  -4   5   45.20    9.60
  -6  -4   5   18.40    9.30
  -6   4   5   29.30    9.50
  -6   4   5   36.70   13.00
  -6   4   5   20.80    8.80
  -5  -4   5  616.24   24.80
   5  -4  -5  641.74   31.00
  -5  -4   5  623.84   25.20
  -5  -4   5  602.44   27.30
   5  -4  -5  664.53   31.50
  -5  -4   5  647.04   29.70
  -5   4   5  641.94   28.30
   5   4  -5  638.04   23.60
  -5   4   5  610.84   29.50
  -5   4   5  599.04   25.40
   4  -4  -5   59.39   10.60
   4  -4  -5   54.99   11.10
  -4  -4   5   59.79    7.00
  -4  -4   5   73.79   11.10
  -4  -4   5   55.29    9.40
  -4  -4   5   58.09    9.70
  -4   4   5   35.10   10.10
  -4   4   5   67.09    7.80
   4   4  -5   55.29    7.10
  -4   4   5   49.40    8.50
  -4   4   5   36.60    9.60
   3  -4  -5   36.20    8.50
   3  -4  -5   56.59    9.50
  -3  -4   5   67.09    9.50
  -3  -4   5   46.70    6.90
  -3  -4   5   49.70    7.50
   3  -4  -5   31.30    9.30
  -3  -4   5   49.20    8.70
  -3   4   5   36.40    9.10
  -3   4   5   42.70    7.70
   3   4  -5   48.00    7.00
  -3   4   5   41.40    8.90
  -3   4   5   45.90    6.10
   2  -4  -5   48.40    8.50
  -2  -4   5   45.20    7.50
   2  -4  -5   55.59    8.10
   2  -4  -5   55.09    8.20
  -2  -4   5   46.30    8.00
  -2  -4   5   47.20    6.70
   2  -4  -5   40.90    8.20
  -2   4   5   52.09    8.90
   2   4  -5   46.20    6.20
  -2   4   5   52.59    8.40
  -2   4   5   45.30    8.40
  -2   4   5   47.60    7.80
   2   4  -5   56.49    7.90
   1  -4  -5   69.79    9.60
   1  -4  -5   66.59    8.00
  -1  -4   5   59.79    9.00
   1  -4  -5   55.19    9.30
  -1  -4   5   67.29    9.50
   1  -4  -5   61.09    8.30
  -1   4   5   55.79    8.60
  -1   4   5   45.40    9.00
   1   4  -5   62.29    8.20
  -1   4   5   71.99    6.90
   1   4  -5   57.19    8.30
  -1   4   5   73.39   10.90
  -1   4   5   41.60    8.50
   0  -4   5   19.90    4.40
   0  -4  -5   18.60    5.80
   0  -4   5   22.50    7.60
   0  -4  -5   23.20    6.50
   0  -4  -5   11.40    6.40
   0  -4  -5   13.50    6.20
   0  -4   5   18.90    4.30
   0   4  -5   18.10    5.60
   0   4   5   12.30    8.10
   0   4  -5   11.70    5.40
   0   4   5    4.60    5.90
   0   4   5   14.00    6.30
   0   4  -5   15.10    4.90
   1  -4   5  255.67   18.50
  -1  -4  -5  201.38   21.60
   1  -4   5  252.47   13.70
   1  -4   5  247.48   11.90
  -1  -4  -5  270.27   13.90
  -1  -4  -5  259.07   17.30
  -1  -4  -5  248.98   16.40
   1  -4   5  232.98   12.80
   1   4   5  256.07   16.10
  -1   4  -5  232.08   15.20
   1   4   5  260.27   18.90
   1   4   5  262.57   18.00
  -1   4  -5  252.67   15.70
  -1   4  -5  244.38   14.90
  -2  -4  -5   63.19    9.20
   2  -4   5   65.29    9.90
  -2  -4  -5   86.49   12.90
   2  -4   5   76.79   10.00
   2  -4   5   60.59    8.20
  -2  -4  -5   50.99    9.60
   2  -4   5   56.79    7.40
  -2   4  -5   78.79   11.70
   2   4   5   65.09    8.70
  -2   4  -5   97.19   14.80
   2   4   5   67.69    9.70
   2   4   5   57.89   10.70
  -2   4  -5   69.39    9.00
   3  -4   5   59.59    7.80
  -3  -4  -5   90.49   13.20
   3  -4   5   55.69   10.70
  -3  -4  -5   37.20    9.70
   3  -4   5   47.40    7.80
  -3  -4  -5   77.69   11.90
   3   4   5   42.90    9.40
  -3   4  -5   54.99   10.80
   3   4   5   47.10    8.40
  -3   4  -5   51.89    7.50
   3   4   5   33.00    6.70
   3   4   5   44.90   11.00
  -3   4  -5   58.39    9.90
  -4  -4  -5   -3.30    8.40
  -4  -4  -5   -0.20    8.50
  -4  -4  -5    9.20   10.50
   4  -4   5   11.60   11.20
   4  -4   5    5.00    7.60
   4  -4   5    0.90    8.70
   4   4   5    2.70    8.10
   4   4   5   15.60    8.50
  -4   4  -5    6.40    6.60
   4   4   5   13.00    8.60
  -4   4  -5   -0.80    8.00
   5  -4   5   30.90   12.90
   5  -4   5   29.00   12.60
   5  -4   5   19.10    9.40
  -5  -4  -5   49.00   10.50
  -5  -4  -5   36.20   11.20
  -5   4  -5   38.80   11.50
   5   4   5   36.40   10.10
   5   4   5   32.30    9.80
   5   4   5   28.50   11.60
  -5   4  -5   13.00    7.10
   6  -4   5   -4.50   10.30
  -6  -4  -5   16.40   13.30
  -6  -4  -5   -7.40   13.20
   6   4   5   -7.50   15.60
  -6   4  -5  -19.70   13.60
   6   4   5   -3.80   11.30
  -7  -4  -5   10.60   14.90
   7  -4   5   45.60   14.00
  -7  -4  -5   18.80   16.90
   7   4   5   48.50   15.20
  -7   4  -5   51.09   16.20
  -7   4  -5   29.80   16.50
  -7  -5   5   26.00   18.40
  -7  -5   5   19.30   15.50
   7  -5  -5   25.00   15.80
  -7   5   5   57.09   14.40
  -7   5   5   52.69   15.70
  -6  -5   5   -5.90   12.50
  -6  -5   5    0.10   15.00
   6  -5  -5   20.30   13.50
  -6   5   5    4.50   12.60
  -6   5   5  -30.50   12.60
  -5  -5   5   49.10   17.60
  -5  -5   5   52.49   11.10
  -5  -5   5   69.29   10.70
   5  -5  -5   36.30   12.70
   5   5  -5   59.39   10.10
  -5   5   5    0.20   25.70
  -5   5   5   60.99   11.00
  -5   5   5   36.40   12.00
  -4  -5   5   95.79   13.30
   4  -5  -5   65.69   12.10
   4  -5  -5   94.19   15.60
  -4  -5   5   82.29   10.70
   4   5  -5  131.09   16.50
  -4   5   5   83.89   14.30
  -4   5   5   81.69   12.20
   3  -5  -5   37.70   10.50
  -3  -5   5   28.90    9.00
   3  -5  -5   29.70   11.60
  -3  -5   5   26.10   10.60
   3   5  -5   47.10    9.20
  -3   5   5   29.10   12.10
  -3   5   5   38.80   10.30
  -2  -5   5   16.50    8.70
   2  -5  -5   36.90   12.50
   2  -5  -5   -0.10    8.50
   2  -5  -5    8.00   10.30
  -2   5   5   25.00   12.40
  -2   5   5   22.80    6.70
   2   5  -5    5.90    8.50
   2   5  -5   19.60    6.80
   1  -5  -5   77.79   10.80
   1  -5  -5   54.89   11.40
   1  -5  -5   79.79   11.60
   1  -5  -5   60.69   11.00
  -1   5   5   69.69    9.10
  -1   5   5   54.59   13.70
  -1   5   5   56.89    9.40
   1   5  -5   59.59   10.00
  -1   5   5   64.29   11.70
   1   5  -5   92.79   11.80
   0  -5  -5  178.48   19.00
   0  -5  -5  166.08   18.00
   0  -5  -5  137.99   17.40
   0  -5   5  167.48   12.20
   0  -5   5  154.28   12.40
   0  -5  -5  143.59   17.40
   0   5   5  171.28   16.80
   0   5  -5  140.49   13.50
   0   5   5  204.68   20.30
   0   5  -5  163.78   15.20
   0   5   5  170.08   22.40
   0   5  -5  191.18   17.00
  -1  -5  -5   66.89   11.20
  -1  -5  -5   74.19    9.90
  -1  -5  -5   71.39    9.70
  -1  -5  -5   72.49   11.20
   1  -5   5   84.09   12.30
   1  -5   5   47.90    8.50
  -1   5  -5   70.49   10.10
   1   5   5   78.89   12.10
  -1   5  -5   69.79   10.90
   1   5   5   59.99   15.50
   1   5   5   61.09   10.20
  -2  -5  -5   44.10   12.00
  -2  -5  -5   32.70    9.00
   2  -5   5   36.20   10.00
   2  -5   5   49.99    8.60
   2   5   5   52.79    9.90
  -2   5  -5   32.70    9.00
  -2   5  -5   34.00    9.00
   2   5   5   43.30   10.50
   3  -5   5   34.90    9.30
   3  -5   5   38.50    9.30
   3  -5   5   52.19   12.30
  -3  -5  -5   55.99   11.50
  -3  -5  -5   45.20   10.60
  -3  -5  -5   49.10   12.80
  -3   5  -5   40.40   11.60
   3   5   5   33.90   10.80
  -3   5  -5   50.29    9.40
   3   5   5   63.89   11.80
  -4  -5  -5   19.80   11.90
  -4  -5  -5   58.59   11.70
   4  -5   5   42.80   10.90
  -4  -5  -5   43.20   14.00
   4  -5   5   30.40   11.60
   4  -5   5   70.99   15.60
   4   5   5   50.79   12.90
  -4   5  -5   55.29   10.50
  -4   5  -5   73.99   13.50
   4   5   5   65.89   12.30
   5  -5   5   52.39   13.10
  -5  -5  -5   42.60   13.80
  -5  -5  -5   37.50   15.70
  -5   5  -5   55.69   14.50
   5   5   5   62.29   14.10
   5   5   5   60.09   14.10
  -5   5  -5   55.19   10.50
   6  -5   5    1.00   14.50
  -6  -5  -5   -2.90   16.30
  -6  -5  -5   17.60   18.70
   6   5   5   27.70   14.70
  -6   5  -5   20.00   17.80
  -6   5  -5   22.70   11.70
   5  -6  -5   17.00   17.90
  -5  -6   5   30.70   19.20
  -5   6   5   -6.60   16.40
   5   6  -5   -1.30   14.10
  -5   6   5   -7.70   15.50
   4  -6  -5   26.70   15.10
  -4  -6   5   18.30   16.30
  -4   6   5   15.00   13.20
   4   6  -5  -10.80   12.80
  -4   6   5   19.70   15.50
   3  -6  -5   16.00   14.30
  -3  -6   5    4.00   14.40
   3  -6  -5   29.40   18.80
  -3   6   5  -20.30   15.30
  -3   6   5    3.00   10.80
   3   6  -5   27.70   12.10
  -2  -6   5  -29.60   18.40
   2  -6  -5    2.80   13.40
  -2  -6   5    3.30   12.30
   2  -6  -5   -4.20   16.70
  -2   6   5    2.80    8.90
  -2   6   5   15.70   14.90
   2   6  -5    6.30   11.70
   1  -6  -5  -24.40   12.50
   1  -6  -5   -3.80   15.20
   1  -6  -5    8.40   13.20
   1   6  -5   -0.40    9.80
  -1   6   5    8.00   14.80
   1   6  -5  -12.00   11.70
   0  -6  -5   37.80   13.30
   0  -6   5    7.10    8.80
   0  -6  -5   -4.40   13.30
   0  -6   5  -11.90   10.10
   0  -6  -5   31.80   16.20
   0  -6  -5   21.90   14.60
   0   6  -5   22.50   12.00
   0   6   5  -17.30   14.80
   0   6  -5   -4.70   10.20
   0   6   5   19.30   13.10
  -1  -6  -5   13.30   14.40
  -1  -6  -5   19.70   14.20
   1  -6   5   -1.60    9.70
  -1  -6  -5  -14.90   13.40
   1   6   5    0.90   14.60
   1   6   5   -2.60   14.80
  -1   6  -5   10.80   12.20
  -2  -6  -5   -1.30   15.30
  -2  -6  -5    5.10   13.90
   2  -6   5  -12.90   10.70
  -2   6  -5   11.70   12.50
  -2   6  -5   18.20   11.90
   2   6   5    5.50   15.20
   2   6   5  -11.10   14.40
   3  -6   5    6.80   12.20
  -3  -6  -5   -9.20   17.20
  -3  -6  -5   10.50   15.60
  -3   6  -5   17.10   13.00
   3   6   5   12.50   16.10
  -3   6  -5   -6.60   13.90
  -4  -6  -5    3.60   17.30
  -4  -6  -5   11.70   20.10
   4  -6   5   33.80   14.20
   4   6   5   -9.20   16.60
  -4   6  -5   14.90   13.80
  -4   6  -5   23.20   16.70
   1  -7  -5   33.60   18.90
   1  -7  -5   22.50   19.50
   1   7  -5   11.30   15.90
  -1   7   5   26.50   23.30
   1   7  -5   10.30   17.60
   0  -7  -5   17.10   19.40
   0  -7  -5  -13.80   20.50
   0   7   5   -7.40   22.30
   0   7  -5   -2.90   17.80
   0   7  -5  -25.70   15.30
 -10   0   6   23.10   13.50
 -10   0   6   20.40   15.30
  10   0  -6   41.10   13.30
   9   0  -6   -5.50   10.00
  -9   0   6   11.00   12.50
   9   0  -6  -12.90    9.10
  -9   0   6   11.10   11.20
  -8   0   6   36.60    9.80
   8   0  -6   30.00    8.00
   8   0  -6   36.60    7.70
  -8   0   6   32.20    9.30
   7   0  -6   -0.30    6.90
   7   0  -6   -2.90    5.70
   7   0  -6    1.70    5.50
  -7   0   6   -4.00    5.90
  -7   0   6    0.20    6.90
   7   0  -6  -10.00    7.60
  -7   0   6   -8.00    6.50
  -6   0   6   15.30    5.20
   6   0  -6   14.60    5.50
  -6   0   6   12.70    5.40
  -6   0   6   13.50    6.10
   6   0  -6   10.40    6.80
   6   0  -6   14.10    4.90
   6   0  -6   15.60    5.20
   5   0  -6   55.49    7.50
  -5   0   6   52.39    8.30
   5   0  -6   53.79    7.70
  -5   0   6   43.10    6.70
   5   0  -6   51.39    7.70
  -5   0   6   53.49    7.80
   5   0  -6   61.99    8.50
   4   0  -6    6.00    3.20
   4   0  -6    4.10    3.60
  -4   0   6    8.90    3.20
  -4   0   6    7.20    3.10
   4   0  -6   -5.60    2.80
  -4   0   6    0.90    3.20
   4   0  -6    1.10    3.20
   3   0  -6   69.99    6.00
  -3   0   6   66.59    6.20
   3   0  -6   52.19    5.30
  -3   0   6   58.59    6.40
  -3   0   6   60.49    5.60
   3   0  -6   65.69    6.40
   2   0  -6  118.59    7.20
  -2   0   6  109.79    6.80
  -2   0   6  107.49    6.30
   2   0  -6  116.29    6.80
   2   0  -6  107.59    6.20
  -2   0   6  110.49    6.60
  -1   0   6  109.09    6.40
   1   0  -6  105.89    6.30
   1   0  -6  105.29    6.50
  -1   0   6  108.99    6.20
  -1   0   6   99.49    6.30
   1   0  -6  116.69    6.00
  -1   0   6  110.19    6.00
   0   0   6   21.20    3.20
   0   0  -6   13.20    2.60
   0   0  -6   18.40    2.90
   0   0   6   24.90    3.60
   0   0  -6   21.60    3.20
   0   0   6   24.20    3.60
   0   0   6   17.90    3.00
   1   0   6   41.90    4.80
   1   0   6   43.50    4.90
   1   0   6   35.80    5.00
   1   0   6   38.00    4.50
  -1   0  -6   38.10    4.60
   1   0   6   40.40    4.40
  -1   0  -6   51.99    4.90
  -1   0  -6   42.00    4.30
   2   0   6  237.18   10.60
  -2   0  -6  229.98   10.90
   2   0   6  226.78   12.00
  -2   0  -6  240.58   11.20
  -2   0  -6  239.58   10.90
   2   0   6  237.88   11.30
   3   0   6   18.00    4.10
  -3   0  -6   10.80    3.60
  -3   0  -6   18.20    4.00
  -3   0  -6    6.80    3.80
   3   0   6   10.90    3.40
   3   0   6   17.80    3.80
  -3   0  -6   22.30    3.80
  -4   0  -6    1.60    4.40
  -4   0  -6   -0.90    4.10
   4   0   6    5.00    4.00
   4   0   6   10.30    4.70
  -4   0  -6   -5.40    5.00
  -5   0  -6    3.40    4.60
  -5   0  -6   -4.50    5.30
   5   0   6   -4.10    6.70
   5   0   6   -1.70    4.80
  -5   0  -6   -2.40    6.60
  -6   0  -6  128.19   14.80
   6   0   6  112.89   13.20
  -6   0  -6  115.29   12.90
   6   0   6  117.39   16.20
  -6   0  -6  122.59   13.80
   7   0   6   14.50    8.40
  -7   0  -6    3.30    8.30
  -7   0  -6  -14.30    8.20
   7   0   6   -5.30    8.20
  -8   0  -6   25.20   12.10
   8   0   6    2.10   11.60
   8   0   6   20.60   11.60
  -8   0  -6   35.40   12.90
  -9   0  -6   15.00   15.10
  -9   0  -6   17.10   15.20
   9   0   6  -21.50   14.80
 -10  -1   6   -2.60   14.40
 -10  -1   6   26.00   15.40
 -10   1   6   32.10   15.30
  -9  -1   6   -6.60   12.10
  -9  -1   6   -6.90   12.10
  -9  -1   6   25.30   12.40
   9  -1  -6    6.50    9.50
  -9   1   6   16.90   11.50
   9   1  -6    8.50    9.00
  -9   1   6   11.40   13.80
   8  -1  -6   34.60    8.90
  -8  -1   6   28.50    9.70
  -8  -1   6   41.70    9.00
  -8  -1   6   40.40   10.50
   8  -1  -6   25.80    8.20
  -8   1   6   20.30   10.10
  -8   1   6   24.80   10.40
   8   1  -6   28.30    7.90
   7  -1  -6   25.30    9.00
   7  -1  -6   33.00    8.30
   7  -1  -6   21.50    6.90
  -7  -1   6   26.40    6.70
  -7  -1   6   22.40    7.50
   7  -1  -6   25.50    7.60
  -7  -1   6   25.30    5.90
   7   1  -6   23.10    5.30
  -7   1   6   25.90    8.00
  -7   1   6   14.10    7.60
  -7   1   6   25.70    7.80
   7   1  -6   30.40    8.50
   7   1  -6   33.40    6.00
   6  -1  -6  444.96   20.20
  -6  -1   6  460.05   18.70
  -6  -1   6  466.85   19.00
  -6  -1   6  491.95   23.20
   6  -1  -6  449.26   21.70
   6  -1  -6  477.25   22.80
   6  -1  -6  503.85   22.50
  -6   1   6  487.55   23.70
  -6   1   6  482.35   22.30
   6   1  -6  446.76   18.90
  -6   1   6  489.25   23.10
   6   1  -6  450.55   18.70
   6   1  -6  463.75   22.60
   5  -1  -6  452.45   20.00
  -5  -1   6  402.16   16.40
   5  -1  -6  422.56   18.80
  -5  -1   6  406.56   19.50
  -5  -1   6  427.96   16.30
   5  -1  -6  448.86   18.60
   5  -1  -6  459.25   20.10
   5   1  -6  429.76   16.00
  -5   1   6  444.86   19.70
   5   1  -6  408.66   19.70
   5   1  -6  428.26   15.40
  -5   1   6  455.75   20.40
   5   1  -6  442.16   16.30
   4  -1  -6  133.29   10.20
   4  -1  -6  115.99    9.30
  -4  -1   6  113.19    7.20
   4  -1  -6  124.49    9.10
  -4  -1   6  112.99    9.30
  -4  -1   6  124.19    7.90
  -4  -1   6  114.69    6.60
   4  -1  -6  123.29    9.90
  -4   1   6  115.29    9.40
   4   1  -6  123.19    7.70
   4   1  -6  119.59    7.20
   4   1  -6  134.19    7.30
  -4   1   6  117.79    9.30
  -4   1   6  132.99   10.30
  -3  -1   6 1029.00   26.70
  -3  -1   6  990.30   29.10
  -3  -1   6  955.20   25.50
   3  -1  -6  962.10   30.40
  -3  -1   6  950.40   25.10
  -3  -1   6  964.60   29.80
   3  -1  -6 1024.00   30.80
   3   1  -6  976.70   24.70
  -3   1   6  993.40   29.50
  -3   1   6  956.90   29.30
   3   1  -6  998.70   26.50
  -3   1   6 1032.90   30.60
  -3   1   6 1060.09   30.50
   2  -1  -6   45.20    5.40
  -2  -1   6   52.09    5.10
   2  -1  -6   46.10    5.50
   2  -1  -6   54.99    6.40
  -2  -1   6   56.39    5.10
  -2   1   6   57.79    5.90
  -2   1   6   56.79    6.20
  -2   1   6   46.60    5.50
   2   1  -6   52.29    3.40
   2   1  -6   50.89    5.20
  -2   1   6   55.69    6.00
  -1  -1   6  191.38    8.70
   1  -1  -6  194.38    8.90
  -1  -1   6  204.18    7.00
   1  -1  -6  193.88   10.30
   1  -1  -6  197.68    9.40
   1  -1  -6  200.58   10.10
   1   1  -6  197.28    9.40
   1   1  -6  187.78    6.70
  -1   1   6  185.48    7.90
  -1   1   6  204.58   10.20
  -1   1   6  200.48    9.30
  -1   1   6  200.58    9.80
  -1   1   6  198.98   10.00
   0  -1   6  220.38   10.10
   0  -1   6  221.48    8.40
   0  -1  -6  209.88    9.80
   0  -1  -6  215.38    9.00
   0  -1  -6  224.78   11.00
   0  -1   6  214.48    9.00
   0  -1  -6  216.68   10.70
   0   1  -6  206.78    8.20
   0   1   6  213.28   10.10
   0   1  -6  226.88   10.30
   0   1   6  213.28   10.60
   0   1   6  217.98    8.00
   0   1   6  224.48    9.50
  -1  -1  -6   23.60    3.80
   1  -1   6   38.60    4.90
   1  -1   6   21.90    3.40
   1  -1   6   35.20    4.90
   1  -1   6   27.90    4.10
  -1  -1  -6   16.80    3.90
  -1  -1  -6   27.50    3.00
  -1  -1  -6   22.80    3.20
  -1   1  -6   25.20    4.10
   1   1   6   22.70    4.00
   1   1   6   19.80    3.70
   1   1   6   22.70    4.10
   1   1   6   25.30    3.60
  -1   1  -6   22.60    3.50
   1   1   6   19.80    3.00
   2  -1   6   74.99    6.50
   2  -1   6   76.69    6.10
  -2  -1  -6   83.49    7.00
  -2  -1  -6   71.29    5.30
  -2  -1  -6   73.79    7.70
   2   1   6   85.09    7.10
   2   1   6   79.89    7.50
  -2   1  -6   76.89    7.30
   2   1   6   74.49    5.50
  -2   1  -6   79.39    6.90
   2   1   6   72.99    7.50
  -3  -1  -6   95.39    8.60
   3  -1   6   93.59    9.20
  -3  -1  -6   88.49    6.70
   3  -1   6   97.29    8.30
  -3  -1  -6  102.99    9.20
  -3  -1  -6   92.29    8.70
   3  -1   6   94.29    7.50
  -3   1  -6   91.59    6.90
  -3   1  -6   83.69    8.80
  -3   1  -6   94.39    8.90
   3   1   6   92.49    6.20
   3   1   6   99.29    8.00
   3   1   6   88.59    8.70
  -3   1  -6   88.29    8.60
   3   1   6   96.49    9.30
  -4  -1  -6  104.59   10.60
   4  -1   6  105.09   10.90
  -4  -1  -6  105.19   10.90
  -4  -1  -6   96.69   10.40
   4  -1   6  114.39    9.90
   4  -1   6   93.59    8.80
   4   1   6  114.39   10.60
  -4   1  -6   96.79   10.80
   4   1   6  116.69    7.60
  -4   1  -6   92.89   10.70
   4   1   6   98.29   10.50
  -4   1  -6  107.99   10.70
  -4   1  -6  108.69    8.80
   4   1   6  105.89    9.60
  -5  -1  -6  182.48   14.60
   5  -1   6  200.28   14.20
  -5  -1  -6  212.68   15.90
  -5  -1  -6  184.18   15.00
   5  -1   6  175.48   15.40
   5   1   6  209.88   14.00
  -5   1  -6  182.18   14.60
   5   1   6  201.28   15.80
  -5   1  -6  206.78   13.50
  -5   1  -6  180.48   15.90
   6  -1   6   -1.40    6.30
  -6  -1  -6   -7.80    6.90
   6  -1   6    3.30   10.30
  -6  -1  -6   15.00    7.40
  -6  -1  -6    3.80    9.20
  -6   1  -6    8.40    7.00
  -6   1  -6   -7.10   10.50
  -6   1  -6   10.20    7.00
   6   1   6  -12.60    6.80
   6   1   6    9.10    9.30
  -7  -1  -6   51.69   12.00
  -7  -1  -6   73.39   13.50
  -7  -1  -6   80.99   12.80
   7  -1   6   65.19   10.80
  -7   1  -6   57.89   10.00
   7   1   6   62.89   11.30
  -7   1  -6   68.59   10.40
   8  -1   6   85.79   12.80
  -8  -1  -6   79.69   14.20
  -8  -1  -6   93.49   14.20
  -8   1  -6   73.59   13.30
  -8   1  -6   84.99   13.40
  -9  -1  -6  -25.10   15.60
  -9  -1  -6  -12.80   14.80
   9  -1   6   -5.60   15.40
  -9   1  -6    4.80   15.40
   9   1   6  -15.20   16.30
  -9   1  -6   -7.10   15.00
 -10  -2   6   41.70   16.80
 -10  -2   6   47.90   17.90
 -10   2   6   57.59   17.30
   9  -2  -6    4.80   10.70
  -9  -2   6   35.20   12.60
  -9  -2   6   35.50   13.40
  -9   2   6   15.60   12.70
   9   2  -6   49.00   13.50
  -8  -2   6   -2.10   10.00
  -8  -2   6   18.80    9.10
   8  -2  -6   27.30    9.30
  -8  -2   6   14.30    9.90
  -8   2   6   16.40    9.80
  -8   2   6   41.10   13.00
   7  -2  -6  149.09   15.80
  -7  -2   6  127.39   16.00
   7  -2  -6  151.18   19.30
   7  -2  -6  153.88   18.10
  -7  -2   6  131.69   15.90
  -7  -2   6  137.89   13.40
  -7   2   6  150.48   16.20
   7   2  -6  191.18   18.90
   7   2  -6  154.38   11.40
  -7   2   6  165.78   17.90
   6  -2  -6  319.27   20.00
  -6  -2   6  314.57   18.60
  -6  -2   6  310.97   14.30
   6  -2  -6  308.57   18.90
  -6  -2   6  309.17   18.90
   6  -2  -6  322.47   18.80
   6  -2  -6  318.47   20.10
  -6   2   6  290.67   18.40
   6   2  -6  295.17   19.20
  -6   2   6  288.47   19.30
  -6   2   6  316.17   15.90
   6   2  -6  292.57   12.70
  -6   2   6  318.57   19.70
  -5  -2   6  320.07   17.00
  -5  -2   6  328.67   17.50
   5  -2  -6  315.57   17.60
   5  -2  -6  295.87   18.20
  -5  -2   6  308.17   15.40
  -5  -2   6  306.57   12.20
   5  -2  -6  339.07   17.50
   5  -2  -6  316.67   17.40
   5   2  -6  315.97   12.00
  -5   2   6  330.77   18.60
  -5   2   6  322.27   18.50
  -5   2   6  343.87   17.70
  -4  -2   6   89.89    7.90
   4  -2  -6   78.99   10.60
  -4  -2   6   83.59    8.60
   4  -2  -6   83.59   10.20
  -4  -2   6   97.29    8.10
  -4  -2   6   99.19    9.00
   4  -2  -6   86.29    9.60
  -4   2   6   97.59   10.20
  -4   2   6   90.39   10.10
  -4   2   6   73.79   10.00
  -4   2   6   90.69    9.30
  -3  -2   6   16.00    4.20
  -3  -2   6   20.10    4.00
   3  -2  -6   30.70    5.20
  -3  -2   6   23.00    4.20
   3  -2  -6   17.60    5.20
  -3  -2   6   17.90    3.50
   3  -2  -6   20.90    4.30
  -3   2   6   26.60    5.50
  -3   2   6   24.00    4.80
  -3   2   6   23.40    4.50
  -3   2   6   27.90    5.10
  -3   2   6   19.60    4.90
  -2  -2   6   80.39    6.20
   2  -2  -6   76.89    8.50
  -2  -2   6   88.29    8.10
  -2  -2   6   81.79    6.40
  -2  -2   6   78.09    6.70
   2  -2  -6   72.79    7.60
  -2   2   6   83.49    8.60
  -2   2   6   91.29    8.50
  -2   2   6   77.49    6.60
  -2   2   6   86.19    8.00
   2   2  -6   82.09    7.10
   1  -2  -6  838.52   24.70
  -1  -2   6  862.11   26.90
   1  -2  -6  858.41   26.50
   1  -2  -6  855.51   28.20
   1  -2  -6  855.61   27.20
  -1   2   6  830.42   26.70
  -1   2   6  762.82   29.80
  -1   2   6  850.31   26.10
   1   2  -6  844.42   25.60
   0  -2  -6  319.17   13.70
   0  -2  -6  321.07   12.20
   0  -2  -6  319.57   15.40
   0  -2   6  307.57   13.50
   0  -2   6  319.37   10.70
   0  -2  -6  321.37   15.10
   0   2  -6  319.47   11.40
   0   2   6  326.27   15.30
   0   2   6  320.17    9.30
   0   2   6  321.87   13.10
   0   2  -6  326.77   14.20
   0   2   6  321.37   14.30
   1  -2   6 1469.45   37.20
  -1  -2  -6 1377.76   41.00
   1  -2   6 1503.75   39.80
   1  -2   6 1488.85   38.60
  -1  -2  -6 1476.05   35.90
  -1  -2  -6 1444.56   42.40
  -1  -2  -6 1471.45   39.30
  -1   2  -6 1357.66   39.80
   1   2   6 1457.85   40.20
  -1   2  -6 1469.45   40.90
   1   2   6 1460.85   36.80
   1   2   6 1479.35   42.00
   1   2   6 1459.25   37.80
  -2  -2  -6  292.97   10.90
   2  -2   6  305.27   13.20
   2  -2   6  301.47   14.10
   2  -2   6  302.57   14.10
  -2  -2  -6  297.77   16.10
  -2  -2  -6  295.57   13.70
  -2   2  -6  305.37   14.20
   2   2   6  280.77   13.90
   2   2   6  292.97   11.10
   2   2   6  312.57   16.00
   2   2   6  287.07   13.70
  -2   2  -6  279.37   14.70
  -3  -2  -6   65.39    9.50
  -3  -2  -6   56.49    4.80
  -3  -2  -6   54.79    8.30
   3  -2   6   48.10    6.50
   3  -2   6   48.40    7.50
   3  -2   6   39.70    5.70
  -3   2  -6   49.99    7.50
   3   2   6   44.70    7.00
   3   2   6   59.19    7.60
  -3   2  -6   56.09    7.40
   3   2   6   65.99    8.70
  -4  -2  -6   29.10    7.40
   4  -2   6   36.20    5.60
   4  -2   6   21.50    5.70
   4  -2   6   36.30    6.60
  -4  -2  -6   33.60    4.50
  -4  -2  -6   34.10    6.20
  -4  -2  -6   35.90    6.90
  -4   2  -6   20.60    6.80
   4   2   6   38.90    6.30
   4   2   6   39.10    7.10
  -4   2  -6   31.30    6.70
  -4   2  -6   31.00    6.50
   4   2   6   36.10    7.80
   5  -2   6   19.60    7.40
   5  -2   6   27.00    6.80
  -5  -2  -6    8.00    7.00
   5  -2   6   25.90    6.90
  -5  -2  -6   42.00    8.00
  -5  -2  -6   18.60    7.30
   5   2   6   28.50    8.50
  -5   2  -6   26.10    7.10
   5   2   6   19.00    8.10
   5   2   6   45.60    7.40
  -5   2  -6   29.20    9.40
  -5   2  -6   21.00    6.90
   6  -2   6   -8.60    7.40
  -6  -2  -6    4.00    8.30
  -6  -2  -6    1.10   10.40
   6  -2   6   17.40    7.50
  -6  -2  -6   -1.30    8.20
   6   2   6    6.00    7.70
  -6   2  -6    0.20    8.70
   6   2   6    6.80   11.10
  -7  -2  -6   27.10   11.30
   7  -2   6   16.90    9.10
  -7  -2  -6   15.70   10.20
  -7  -2  -6   -0.40   13.40
  -7   2  -6    6.90   10.50
  -7   2  -6   28.80    9.80
   7   2   6   12.70   10.30
  -8  -2  -6   -8.30   13.80
   8  -2   6    4.10   12.20
  -8  -2  -6  -15.70   13.90
  -8   2  -6   11.70   14.20
  -8   2  -6    9.80   12.20
   8   2   6  -16.10   13.40
  -9  -2  -6  -37.70   18.00
  -9  -2  -6  -17.00   19.40
   9  -2   6  -14.50   16.20
  -9   2  -6  -21.40   18.70
  -9   2  -6   15.50   15.70
   9   2   6  -15.10   18.60
  -9   2  -6    6.90   17.00
  -9  -3   6   68.09   15.90
   9  -3  -6   48.10   14.10
  -9  -3   6   48.30   17.10
  -9   3   6   44.90   14.70
  -8  -3   6   47.20   13.80
  -8  -3   6   62.29    9.50
  -8  -3   6   79.79   15.10
   8  -3  -6   48.30   11.70
  -8   3   6   71.69    9.70
  -8   3   6   60.69   13.10
  -7  -3   6   28.10    9.90
   7  -3  -6   25.30   12.20
   7  -3  -6   24.40    9.00
  -7  -3   6   29.90    9.40
  -7  -3   6   13.70    6.80
  -7  -3   6   19.30    9.50
  -7   3   6    9.90    9.40
  -7   3   6   16.00    7.60
   6  -3  -6   46.60   10.20
  -6  -3   6   27.20    7.90
  -6  -3   6   42.30    9.10
   6  -3  -6   34.90    8.60
  -6  -3   6   35.90    7.80
   6  -3  -6   36.60    9.40
  -6   3   6   42.70   10.80
  -6   3   6   31.90   10.30
  -6   3   6   28.30    7.80
  -6   3   6   36.90    7.40
  -5  -3   6  342.07   17.10
  -5  -3   6  351.76   18.00
  -5  -3   6  357.16   17.30
   5  -3  -6  357.46   20.00
  -5  -3   6  330.87   19.20
   5  -3  -6  310.57   20.50
   5  -3  -6  326.67   20.80
  -5   3   6  327.57   18.20
  -5   3   6  331.07   17.80
  -5   3   6  342.57   20.50
  -5   3   6  334.17   20.80
  -5   3   6  326.37   20.10
   4  -3  -6   85.49   11.60
  -4  -3   6   82.69   11.20
   4  -3  -6   99.09   13.60
  -4  -3   6   82.69    9.40
  -4  -3   6   94.29   10.60
  -4  -3   6   87.09    9.50
   4  -3  -6   73.49   10.10
  -4   3   6   80.09    9.70
  -4   3   6   98.69   10.00
  -4   3   6   99.39   13.10
  -4   3   6   77.39   10.40
  -4   3   6   73.49   10.30
   3  -3  -6   11.50    6.00
  -3  -3   6   17.20    5.30
  -3  -3   6   14.50    4.00
  -3  -3   6   19.00    4.80
  -3  -3   6   11.90    4.10
   3  -3  -6    9.80    6.10
   3  -3  -6   14.40    5.50
  -3  -3   6    7.10    5.40
  -3   3   6   11.20    6.00
  -3   3   6   14.40    4.10
  -3   3   6   15.70    5.00
  -3   3   6   17.20    6.40
  -3   3   6   20.40    5.80
   3   3  -6   12.80    4.30
  -2  -3   6   67.09    7.70
  -2  -3   6   51.99    6.50
  -2  -3   6   57.09    7.50
   2  -3  -6   53.79    6.90
  -2  -3   6   62.79    6.40
   2  -3  -6   57.69    8.30
   2  -3  -6   44.90    6.80
   2  -3  -6   60.49    8.60
  -2   3   6   52.39    7.80
  -2   3   6   58.49    8.70
   2   3  -6   78.89    8.10
  -2   3   6   67.79    9.80
  -2   3   6   51.99    7.50
   2   3  -6   66.49    7.20
  -2   3   6   57.79    6.40
   1  -3  -6   74.79    9.10
  -1  -3   6   92.19   10.10
  -1  -3   6   84.69    8.40
   1  -3  -6   95.69    9.30
   1  -3  -6   89.09    9.60
   1  -3  -6   64.69    8.90
  -1   3   6  106.09   10.50
  -1   3   6   92.79    9.40
  -1   3   6   96.49   10.70
   1   3  -6   78.79    8.40
  -1   3   6   84.49    9.90
   1   3  -6   95.29    8.00
   0  -3   6   94.59    8.60
   0  -3  -6   89.59    9.90
   0  -3   6   90.59    9.90
   0  -3   6   92.19    7.00
   0  -3   6   78.29    6.00
   0  -3  -6   82.39    9.80
   0  -3  -6  104.39   10.00
   0   3   6   76.99    9.60
   0   3  -6   75.29    8.10
   0   3   6   84.89    9.10
   0   3   6   81.49   10.50
   0   3  -6   71.59    7.50
   0   3  -6   79.79    8.10
   0   3   6   91.79    6.90
  -1  -3  -6  227.58   14.60
  -1  -3  -6  234.78   14.60
   1  -3   6  239.48   11.20
  -1  -3  -6  217.08   14.80
  -1  -3  -6  218.68   10.70
   1  -3   6  227.78   11.20
   1  -3   6  210.88   13.90
  -1   3  -6  221.08   12.60
   1   3   6  226.78   11.00
   1   3   6  229.78   15.00
   1   3   6  227.28   12.30
   1   3   6  244.98   13.70
  -1   3  -6  213.58   13.30
  -1   3  -6  213.58   12.20
   2  -3   6   44.10    6.00
   2  -3   6   43.50    7.40
  -2  -3  -6   34.30    7.10
  -2  -3  -6   47.40    8.00
  -2  -3  -6   33.10    7.20
   2  -3   6   42.00    5.90
  -2   3  -6   52.69    7.20
   2   3   6   47.90    6.10
  -2   3  -6   57.29    8.10
   2   3   6   43.40    6.30
  -2   3  -6   38.60    6.80
   2   3   6   55.49    9.20
   3  -3   6  958.90   31.50
   3  -3   6  939.51   30.90
   3  -3   6  944.71   32.90
  -3  -3  -6  881.31   35.10
  -3  -3  -6  921.61   30.80
  -3   3  -6  973.60   30.10
  -3   3  -6  984.80   33.20
   3   3   6  957.40   30.40
   3   3   6  928.11   31.80
  -3   3  -6  884.81   33.50
   3   3   6  945.71   35.00
   4  -3   6   32.50    8.60
   4  -3   6   42.20    8.40
  -4  -3  -6   29.50    8.70
   4  -3   6   34.40    7.20
  -4  -3  -6   48.70    8.00
   4   3   6   40.80    7.60
  -4   3  -6   54.09   10.50
   4   3   6   42.00    8.30
   4   3   6   32.40    9.70
  -4   3  -6   38.20    9.30
  -5  -3  -6   -2.30    9.00
   5  -3   6   14.20   10.20
  -5  -3  -6    2.80    7.80
  -5  -3  -6    8.90    8.80
   5  -3   6    5.10    8.80
   5  -3   6    6.50    7.10
  -5   3  -6    4.50    7.50
   5   3   6    3.30    7.70
   5   3   6    5.40    7.40
  -5   3  -6   11.00    9.40
  -6  -3  -6   27.70   10.30
  -6  -3  -6   14.30   11.00
  -6  -3  -6    4.90   12.00
   6  -3   6   23.40   10.90
  -6  -3  -6   17.00    6.20
   6  -3   6   16.80    9.40
  -6   3  -6    0.90   11.20
   6   3   6    6.70   15.10
  -6   3  -6    0.50    9.20
   6   3   6   -0.70    9.30
  -7  -3  -6   18.60   13.00
  -7  -3  -6    7.60    8.50
  -7  -3  -6   19.90   13.60
   7  -3   6    7.30   11.60
  -7  -3  -6  -26.60   15.90
   7   3   6   10.90   12.10
  -7   3  -6   12.30   13.40
  -7   3  -6   -1.10   12.70
   8  -3   6   -6.20   14.30
  -8  -3  -6   20.50   16.60
  -8  -3  -6   15.10   17.60
  -8   3  -6   28.00   17.60
   8   3   6   25.40   16.40
  -8   3  -6   15.20   17.20
  -8  -4   6   69.39   17.40
  -8  -4   6   78.49   15.70
   8  -4  -6   59.79   14.50
  -8   4   6   84.69   14.90
  -8   4   6   49.10   12.10
   7  -4  -6   46.00   11.90
  -7  -4   6   14.40   13.20
  -7  -4   6   33.10   12.00
  -7  -4   6   41.20   12.50
  -7   4   6   40.90   10.40
  -7   4   6   35.60   11.60
  -6  -4   6  133.39   17.20
  -6  -4   6  131.99   12.70
  -6  -4   6  169.58   18.60
   6  -4  -6  130.29   19.50
  -6   4   6  125.19   17.50
  -6   4   6  128.79   17.60
  -5  -4   6  234.18   20.20
  -5  -4   6  268.47   17.50
   5  -4  -6  252.87   21.20
   5  -4  -6  311.07   23.30
  -5  -4   6  259.47   17.00
  -5  -4   6  275.67   20.20
  -5   4   6  229.98   22.90
  -5   4   6  218.08   18.70
  -5   4   6  226.68   17.30
  -4  -4   6    1.60    8.80
  -4  -4   6   22.20    6.70
   4  -4  -6   25.30   10.70
   4  -4  -6   17.20    7.80
  -4  -4   6   25.60    6.70
  -4  -4   6   15.20    7.80
   4  -4  -6   21.10    9.70
  -4   4   6   16.50    9.70
   4   4  -6   11.10    6.10
  -4   4   6   13.10   10.00
  -4   4   6    9.10    6.30
  -4   4   6   23.90    7.70
   3  -4  -6   30.50    8.80
  -3  -4   6   28.60    5.50
  -3  -4   6   35.90    6.70
   3  -4  -6   36.10    9.30
  -3  -4   6   20.30    6.60
  -3  -4   6   21.90    5.40
  -3  -4   6   24.00    8.50
   3  -4  -6   23.30    8.20
   3   4  -6   32.70    6.20
  -3   4   6   16.40    8.70
  -3   4   6   24.50    7.70
  -3   4   6   16.30    5.20
  -3   4   6   29.40    9.60
  -2  -4   6    4.10    5.80
   2  -4  -6    3.20    6.10
   2  -4  -6   -2.50    6.60
   2  -4  -6    6.20    7.30
  -2  -4   6    3.00    5.90
  -2  -4   6   -1.70    7.90
   2  -4  -6   -4.30    7.70
  -2  -4   6    0.30    4.10
  -2   4   6    5.90    6.70
   2   4  -6    7.80    4.90
  -2   4   6    5.50    7.10
   2   4  -6    3.90    5.80
  -2   4   6   -5.10    7.50
  -2   4   6    5.30    6.60
  -2   4   6   19.00    8.30
   1  -4  -6   10.70    6.50
  -1  -4   6   14.30    8.20
   1  -4  -6   15.70    7.20
   1  -4  -6    6.80    6.10
   1  -4  -6   19.30    7.10
  -1  -4   6   11.40    5.60
  -1   4   6    9.50    8.20
   1   4  -6   13.00    5.40
   1   4  -6   17.50    5.70
  -1   4   6   -1.60    6.80
  -1   4   6   13.90    6.10
  -1   4   6   18.70    6.80
  -1   4   6   10.60    6.60
   0  -4  -6  241.08   15.40
   0  -4   6  233.48   11.70
   0  -4  -6  226.38   15.50
   0  -4   6  238.38   18.40
   0  -4   6  218.78   11.10
   0  -4  -6  225.58   16.10
   0  -4  -6  247.28   16.20
   0   4  -6  223.18   14.10
   0   4  -6  233.68   15.30
   0   4   6  219.38   16.00
   0   4  -6  221.58   13.10
   0   4   6  219.28   15.40
   0   4   6  226.28   17.20
   0   4   6  216.58   18.40
  -1  -4  -6  148.49   14.70
  -1  -4  -6  136.99   12.80
   1  -4   6  142.79   10.70
   1  -4   6  163.48   17.30
   1  -4   6  141.69   11.30
  -1  -4  -6  131.29   11.90
   1  -4   6  154.98   10.60
  -1  -4  -6  114.79   13.40
   1   4   6  125.59   15.30
   1   4   6  142.89   13.50
   1   4   6  132.09   13.30
  -1   4  -6  107.59   12.00
  -1   4  -6  172.18   14.10
  -1   4  -6  136.99   12.30
   1   4   6  153.38   17.00
  -2  -4  -6  540.55   22.70
  -2  -4  -6  509.15   25.20
   2  -4   6  551.24   20.70
  -2  -4  -6  480.95   26.30
   2  -4   6  549.35   21.70
   2  -4   6  554.64   27.30
  -2   4  -6  522.45   22.80
   2   4   6  510.55   27.10
   2   4   6  523.95   23.80
   2   4   6  529.15   18.70
  -2   4  -6  555.24   24.70
   2   4   6  535.65   25.60
  -2   4  -6  510.55   24.30
  -3  -4  -6   10.50    8.20
   3  -4   6   18.10    8.00
   3  -4   6   18.20    7.10
   3  -4   6   17.30   10.30
  -3  -4  -6   20.50    8.10
  -3  -4  -6   37.80    8.90
  -3   4  -6   13.10    6.30
  -3   4  -6   19.30    7.70
   3   4   6   26.40    8.00
   3   4   6   32.60    8.90
  -3   4  -6    3.80   10.40
   3   4   6   18.10    7.30
   4  -4   6    1.40    9.00
  -4  -4  -6    7.30    9.70
   4  -4   6   15.20   11.70
  -4  -4  -6   23.50   10.10
   4  -4   6   22.30   10.00
   4   4   6    7.40    9.10
  -4   4  -6    6.50   16.80
  -4   4  -6    4.90    6.60
   4   4   6   14.40    9.10
   4   4   6   -6.10    8.70
   5  -4   6   30.60   12.90
  -5  -4  -6   11.10   11.20
  -5  -4  -6   20.80   12.50
   5  -4   6   13.70    9.20
   5   4   6   21.10   10.30
   5   4   6    7.80   12.40
   5   4   6   10.30   10.20
  -5   4  -6   35.70   11.40
   6  -4   6   68.99   12.50
  -6  -4  -6   72.49   15.50
  -6  -4  -6   60.79   25.30
  -6   4  -6   91.69   16.60
   6   4   6   45.10   13.60
   7  -4   6   23.10   14.30
  -7  -4  -6   52.39   19.20
  -7   4  -6    9.50   17.30
   7   4   6   30.30   16.50
   7  -5  -6  -23.50   15.70
  -7  -5   6   -0.70   16.00
  -7  -5   6  -11.20   18.40
  -7   5   6  -13.60   14.60
  -7   5   6   -6.40   15.30
  -6  -5   6  123.19   17.30
  -6  -5   6  155.78   14.90
   6  -5  -6  123.89   17.60
  -6   5   6  139.59   15.50
  -6   5   6  103.39   15.20
  -5  -5   6   14.70   11.60
   5  -5  -6   34.80   12.40
  -5  -5   6   -5.00   10.90
   5   5  -6   -0.70    8.90
  -5   5   6    4.10   10.50
  -5   5   6   -6.10   11.50
   4  -5  -6   66.69   12.60
   4  -5  -6   60.29   15.30
  -4  -5   6   77.19   11.10
  -4  -5   6   60.79   13.00
  -4   5   6   58.49   11.60
  -4   5   6   96.59   23.90
   4   5  -6   57.19    9.80
   3  -5  -6   40.30   12.80
  -3  -5   6   34.50    7.70
  -3  -5   6   45.10    9.80
   3  -5  -6   30.70   11.10
  -3  -5   6   27.20    9.80
   3   5  -6   25.60    8.40
  -3   5   6   19.00   10.70
  -3   5   6    1.40   12.90
  -2  -5   6   47.20    9.10
   2  -5  -6   62.99   11.70
   2  -5  -6   45.20   10.60
   2  -5  -6   47.60   10.40
   2  -5  -6   29.20   12.80
  -2  -5   6   24.90    9.30
  -2   5   6   49.00   10.80
  -2   5   6   41.10    7.20
   2   5  -6   62.79    9.00
   2   5  -6   50.39    9.00
  -2   5   6   18.00   13.40
   1  -5  -6   30.70   11.30
   1  -5  -6   21.30   10.30
   1  -5  -6   20.70    8.90
  -1   5   6    7.00    9.20
   1   5  -6   26.00    7.30
  -1   5   6   24.90   13.60
   1   5  -6   12.30    9.30
   0  -5  -6   80.49   17.20
   0  -5  -6  105.59   12.20
   0  -5  -6  100.29   13.40
   0  -5  -6   82.99   11.30
   0  -5   6   94.39   10.70
   0  -5   6   92.29   11.70
   0   5   6   63.09   10.40
   0   5  -6   76.59    9.00
   0   5   6   60.39   15.70
   0   5   6   44.10   14.80
   0   5  -6   84.19   13.00
  -1  -5  -6    3.60   12.60
  -1  -5  -6   -1.60    9.00
   1  -5   6    1.00    7.90
   1  -5   6    8.70    6.60
  -1  -5  -6  -10.80    9.40
  -1  -5  -6    5.50    9.80
  -1   5  -6   -3.10   10.10
   1   5   6   -3.40   10.90
  -1   5  -6   12.20    8.00
  -1   5  -6    1.20    8.00
   1   5   6  -12.10    9.30
   2  -5   6   12.20    9.80
  -2  -5  -6    0.10   11.30
   2  -5   6    7.40    7.90
  -2  -5  -6   13.80   10.60
  -2  -5  -6    7.10    9.60
  -2   5  -6   -2.40    8.40
   2   5   6  -10.90   11.30
   2   5   6   -2.40    9.70
  -2   5  -6    4.70    8.70
  -3  -5  -6  -18.10   12.30
   3  -5   6   -4.20   10.30
   3  -5   6   17.50    9.00
  -3  -5  -6    9.40   11.40
   3  -5   6   -4.80   12.90
  -3  -5  -6   -2.50   11.30
   3   5   6    0.90   12.30
  -3   5  -6    3.70   10.40
  -3   5  -6    7.90    9.00
   3   5   6   -5.50   11.20
   4  -5   6  -15.50   13.00
   4  -5   6  -11.90   15.70
  -4  -5  -6  -12.80   13.80
  -4  -5  -6  -16.60   12.70
  -4  -5  -6  -19.40   13.30
   4  -5   6   34.00   11.00
  -4   5  -6  -11.00   12.00
   4   5   6    9.50   12.30
   4   5   6  -16.00   14.60
  -4   5  -6    4.30    9.50
   5  -5   6    7.60   12.40
  -5  -5  -6  -12.70   15.70
  -5  -5  -6   -4.80   15.00
   5   5   6    3.30   16.90
  -5   5  -6    1.80   10.70
  -5   5  -6  -23.60   15.60
   5   5   6    2.70   14.60
  -6  -5  -6   -8.00   19.20
  -6  -5  -6  -13.70   18.10
   6  -5   6   -3.40   15.00
  -6   5  -6    2.80   17.70
   6   5   6   30.60   15.70
   5  -6  -6    8.70   17.90
  -5  -6   6   30.00   19.60
  -5   6   6    5.10   17.10
   5   6  -6   -2.00   13.30
  -4  -6   6   14.50   19.30
   4  -6  -6   49.40   16.20
  -4   6   6    1.90   16.50
   4   6  -6   36.70   13.40
  -4   6   6   27.20   13.50
   3  -6  -6   36.10   14.60
  -3  -6   6  -10.40   11.10
   3  -6  -6   44.40   24.90
  -3  -6   6    5.80   14.50
  -3   6   6    4.90   16.00
   3   6  -6  -17.10   11.90
  -3   6   6   23.00   11.00
  -2  -6   6   55.69   20.20
   2  -6  -6   44.50   14.10
  -2  -6   6   25.10   13.00
   2  -6  -6   65.49   17.80
  -2   6   6   19.80    8.90
  -2   6   6   52.59   16.50
   2   6  -6   35.80   10.80
   2   6  -6   30.50   12.10
   1  -6  -6   15.00   13.20
   1  -6  -6    1.60   16.30
   1  -6  -6    4.60   14.00
  -1   6   6   14.80   15.60
   1   6  -6   -4.10   10.40
   1   6  -6    5.90   11.60
   0  -6  -6   20.40   13.90
   0  -6  -6   -2.80   15.30
   0  -6  -6  -15.70   17.00
   0  -6  -6   15.20   14.10
   0   6   6   -7.50   13.80
   0   6  -6   -0.60   12.40
   0   6  -6  -20.60   11.90
   0   6   6  -13.70   15.20
  -1  -6  -6   36.60   16.10
  -1  -6  -6   32.00   15.40
  -1  -6  -6   25.30   14.80
   1  -6   6   63.09   10.50
  -1   6  -6   38.40   12.30
   1   6   6   36.50   14.50
  -1   6  -6   52.99   12.00
   1   6   6   27.00   15.60
  -2  -6  -6  -18.90   15.50
   2  -6   6  -20.30   10.90
  -2  -6  -6   -7.30   16.30
  -2   6  -6   15.10   12.50
   2   6   6   -7.20   15.20
  -2   6  -6   23.00   12.90
   2   6   6   -8.00   16.20
   3  -6   6   35.30   13.00
  -3  -6  -6   -8.20   16.60
  -3  -6  -6   26.10   17.90
   3   6   6   30.20   17.40
  -3   6  -6   38.40   14.10
  -3   6  -6   12.80   13.40
  -4  -6  -6  158.98   20.00
   4  -6   6  183.08   26.30
  -4   6  -6  179.98   26.10
  -4   6  -6  151.08   19.80
   4   6   6  141.79   20.90
  10   0  -7   -5.40   13.00
 -10   0   7   14.10   15.00
 -10   0   7   16.30   13.60
  -9   0   7   82.99   12.90
   9   0  -7   48.10   10.60
   9   0  -7   62.99   10.40
  -9   0   7   76.89   12.60
  -8   0   7   20.30    7.70
  -8   0   7    1.00    8.80
   8   0  -7    0.50    7.90
   8   0  -7  -11.70    7.00
  -8   0   7    9.50    8.80
   7   0  -7   -9.00    7.10
   7   0  -7   -0.70    5.90
   7   0  -7   -3.60    7.20
  -7   0   7    2.40    6.10
  -7   0   7    0.30    7.00
   7   0  -7    1.40    5.60
   6   0  -7   22.60    5.60
  -6   0   7    9.10    5.30
   6   0  -7   12.80    4.80
   6   0  -7   13.30    6.60
  -6   0   7   12.40    6.20
   6   0  -7   13.70    5.30
  -6   0   7    4.10    5.00
   5   0  -7    7.60    3.90
   5   0  -7    2.80    4.80
   5   0  -7    4.30    4.20
  -5   0   7   -1.40    3.90
  -5   0   7    1.90    4.20
  -5   0   7    7.60    4.10
   5   0  -7   14.10    4.40
   4   0  -7  122.99    8.50
  -4   0   7  127.69   10.10
  -4   0   7  112.99    8.70
  -4   0   7  115.39    9.10
   4   0  -7  113.69    9.10
   3   0  -7 2429.86   61.29
   3   0  -7 2678.03   62.09
  -3   0   7 2694.83   65.09
  -3   0   7 2609.54   62.09
  -3   0   7 2666.43   61.79
   3   0  -7 2623.34   62.79
  -3   0   7 2647.73   62.79
  -2   0   7  427.36   14.60
  -2   0   7  438.66   15.50
   2   0  -7  434.06   15.00
  -2   0   7  418.86   15.00
   2   0  -7  442.46   14.70
  -2   0   7  441.46   15.20
   2   0  -7  413.46   15.40
  -1   0   7  222.18    9.60
   1   0  -7  214.48    9.50
   1   0  -7  204.08    9.90
   1   0  -7  218.38    9.60
  -1   0   7  223.38    9.80
  -1   0   7  218.48    9.60
  -1   0   7  211.58    9.70
   1   0  -7  224.48    9.20
   0   0  -7  184.18    8.60
   0   0  -7  185.68    9.00
   0   0  -7  185.58    8.60
   0   0   7  190.38    9.00
   0   0  -7  180.48    8.60
   0   0   7  184.98    8.70
   0   0   7  185.88    8.80
   0   0   7  185.38    8.90
   1   0   7  526.15   17.50
   1   0   7  543.85   17.10
  -1   0  -7  501.35   17.10
  -1   0  -7  527.85   17.20
   1   0   7  499.05   16.80
  -1   0  -7  506.85   17.10
   1   0   7  505.55   17.60
  -2   0  -7   36.40    5.30
   2   0   7   34.90    5.40
   2   0   7   22.40    4.40
   2   0   7   25.70    4.10
  -2   0  -7   29.10    4.50
  -2   0  -7   30.90    4.70
   2   0   7   27.90    4.20
  -3   0  -7    3.20    3.40
   3   0   7    4.90    3.50
   3   0   7    7.40    3.90
   3   0   7    4.00    3.70
  -3   0  -7   -1.80    4.10
  -3   0  -7    2.60    3.60
  -4   0  -7  374.56   19.40
  -4   0  -7  365.56   17.60
   4   0   7  415.46   18.60
  -4   0  -7  392.06   18.60
   4   0   7  387.86   19.20
   4   0   7  374.96   16.30
  -4   0  -7  374.16   17.80
   5   0   7   -1.80    5.60
  -5   0  -7   -4.80    5.40
  -5   0  -7    2.60    7.40
  -5   0  -7   -8.70    5.80
  -5   0  -7    5.40    5.70
   5   0   7   -4.10    5.30
  -6   0  -7   20.40    8.50
  -6   0  -7   19.90    7.30
   6   0   7   25.90    7.10
  -7   0  -7   65.79   11.00
  -7   0  -7   47.80   10.50
   7   0   7   63.39   10.50
  -8   0  -7  256.47   25.20
  -8   0  -7  290.37   26.00
   8   0   7  249.78   24.80
  -9   0  -7   27.60   16.80
  -9   0  -7  -27.50   17.80
  -9   0  -7   -6.70   15.70
   9   0   7   15.90   17.40
 -10  -1   7   44.90   16.50
 -10  -1   7   -4.10   13.70
  10  -1  -7  -17.00   13.00
 -10   1   7   -1.20   15.20
  -9  -1   7  -16.00   11.20
  -9  -1   7   -0.90   11.40
  -9  -1   7   -1.10   12.10
   9  -1  -7   12.10    9.70
  -9   1   7    0.60   12.00
   9   1  -7    3.20    9.60
  -9   1   7  -21.40   13.80
   8  -1  -7    6.90    9.60
   8  -1  -7   19.30    8.00
  -8  -1   7   10.10    8.70
  -8  -1   7   13.10    9.20
  -8  -1   7   12.00    7.00
  -8   1   7    5.00   10.20
   8   1  -7   26.60    7.00
   8   1  -7    4.50    7.30
  -8   1   7   16.10    8.70
   7  -1  -7  229.68   18.00
   7  -1  -7  209.28   16.40
  -7  -1   7  187.88   17.60
   7  -1  -7  234.08   17.80
  -7  -1   7  208.78   14.90
  -7  -1   7  201.28   14.50
   7  -1  -7  175.78   16.60
  -7   1   7  219.88   17.60
  -7   1   7  222.18   18.50
   7   1  -7  216.18   13.90
   7   1  -7  192.18   13.20
   7   1  -7  182.48   18.90
  -7   1   7  213.08   17.30
   7   1  -7  223.08   15.50
   6  -1  -7  103.79   12.00
   6  -1  -7  123.69   13.10
  -6  -1   7  112.89   12.50
   6  -1  -7  110.49   12.40
  -6  -1   7  100.49    9.90
   6  -1  -7  120.39   13.10
  -6  -1   7  105.29   10.40
   6   1  -7   87.29    9.90
   6   1  -7   82.29    9.90
  -6   1   7  118.99   12.80
   6   1  -7  109.09    9.60
   6   1  -7  104.19   13.70
  -6   1   7  119.99   12.40
  -6   1   7  140.69   13.70
   5  -1  -7   67.89   10.10
   5  -1  -7   73.09    9.90
  -5  -1   7   60.39    7.20
  -5  -1   7   77.69    9.50
   5  -1  -7   44.40    6.80
  -5  -1   7   67.99    8.00
   5   1  -7   55.49    7.10
  -5   1   7   69.89    9.90
  -5   1   7   58.39    8.80
   5   1  -7   69.29    8.90
   5   1  -7   63.39    7.20
   4  -1  -7   24.00    4.70
   4  -1  -7   31.60    5.40
  -4  -1   7   30.10    5.70
  -4  -1   7   23.20    3.40
  -4  -1   7   32.70    4.80
  -4  -1   7   28.70    4.10
   4  -1  -7   34.80    6.40
   4   1  -7   33.00    4.40
   4   1  -7   25.90    4.50
  -4   1   7   30.30    5.40
  -4   1   7   24.70    5.30
   4   1  -7   27.40    3.90
  -4   1   7   28.70    5.30
  -3  -1   7  159.98    9.30
  -3  -1   7  159.28    7.50
  -3  -1   7  157.68    8.50
   3  -1  -7  144.09    9.70
   3  -1  -7  167.18   10.80
  -3  -1   7  156.58    9.80
   3  -1  -7  169.48    9.80
   3   1  -7  165.98    7.20
   3   1  -7  158.58    8.70
  -3   1   7  166.78   10.20
  -3   1   7  153.08   10.20
  -3   1   7  148.59    9.80
  -3   1   7  168.18   10.30
  -3   1   7  154.48   10.10
   2  -1  -7  215.48   10.70
  -2  -1   7  217.18    7.80
  -2  -1   7  226.08   10.70
   2  -1  -7  210.78   10.20
  -2  -1   7  208.88    9.70
   2  -1  -7  206.18   11.30
  -2   1   7  206.88   10.90
  -2   1   7  202.18   11.00
   2   1  -7  218.48   10.00
   2   1  -7  213.38    7.60
  -2   1   7  216.68   11.10
  -2   1   7  205.98   11.10
  -1  -1   7   22.60    3.60
   1  -1  -7   25.60    3.90
   1  -1  -7   37.50    5.20
   1  -1  -7   26.80    5.00
  -1  -1   7   28.50    4.50
  -1  -1   7   32.80    3.40
   1  -1  -7   24.50    4.30
  -1   1   7   29.10    4.40
   1   1  -7   30.60    4.60
  -1   1   7   29.10    3.90
  -1   1   7   33.60    5.30
  -1   1   7   22.60    3.90
   1   1  -7   29.60    3.40
   0  -1   7  972.90   25.10
   0  -1  -7  961.50   28.70
   0  -1   7  949.90   27.60
   0  -1   7  926.91   26.90
   0  -1  -7  955.20   27.40
   0  -1  -7  953.30   25.70
   0   1   7  927.91   24.50
   0   1   7  961.10   28.50
   0   1   7  909.01   26.00
   0   1  -7  945.31   24.80
   0   1   7  950.30   27.80
   1  -1   7  174.18   11.50
   1  -1   7  179.88    9.00
   1  -1   7  166.58    9.50
  -1  -1  -7  177.28    9.70
  -1  -1  -7  159.98    8.60
   1  -1   7  172.48    8.60
  -1  -1  -7  181.48    8.70
  -1  -1  -7  166.88   10.60
   1   1   7  179.58   10.30
  -1   1  -7  188.08   10.10
   1   1   7  174.88    9.80
  -1   1  -7  170.68    9.00
   1   1   7  170.18    8.60
   1   1   7  174.58   10.00
   1   1   7  169.48    7.90
  -2  -1  -7   52.29    5.00
  -2  -1  -7   66.69    7.20
   2  -1   7   49.10    6.30
   2  -1   7   52.59    7.20
   2  -1   7   65.39    6.30
  -2  -1  -7   60.09    7.50
   2   1   7   55.89    5.70
  -2   1  -7   62.79    6.70
   2   1   7   56.89    7.40
   2   1   7   65.49    7.40
   2   1   7   54.19    6.90
  -2   1  -7   63.19    7.20
   3  -1   7   22.20    4.60
   3  -1   7   35.00    6.20
  -3  -1  -7   23.00    5.20
  -3  -1  -7   26.00    4.60
  -3  -1  -7   22.20    3.80
  -3   1  -7   30.70    5.40
   3   1   7   21.50    4.70
   3   1   7   21.00    4.90
   3   1   7   27.00    3.90
  -3   1  -7   20.60    5.10
   3   1   7   23.30    4.70
   4  -1   7   89.19    9.90
  -4  -1  -7   88.09   10.20
  -4  -1  -7   78.99   10.40
  -4  -1  -7   76.49   10.80
  -4  -1  -7   92.49    8.70
   4  -1   7   80.09    9.40
   4  -1   7   90.39   11.30
  -4   1  -7   89.59   11.50
  -4   1  -7   75.19   10.50
  -4   1  -7  101.09   10.90
   4   1   7   67.59   10.50
   4   1   7   90.89    7.90
   4   1   7   86.59   10.70
   4   1   7   95.09    9.50
  -5  -1  -7  114.29   15.20
  -5  -1  -7  116.29   13.30
   5  -1   7  107.89   13.60
  -5  -1  -7  121.19   13.30
   5  -1   7  135.99   12.30
  -5  -1  -7  117.39   11.20
   5   1   7  116.49   13.30
   5   1   7  107.69   14.40
  -5   1  -7  122.19   13.10
  -5   1  -7  112.49   15.30
  -5   1  -7  131.69   11.90
  -5   1  -7  118.29   13.30
   5   1   7  128.09   12.60
  -6  -1  -7    5.20    7.90
   6  -1   7    0.80    7.00
  -6  -1  -7   18.50   10.40
  -6  -1  -7    3.30    7.30
  -6   1  -7   -3.00    7.10
  -6   1  -7    1.30    8.30
   6   1   7   -2.30    7.30
  -6   1  -7   12.40    8.00
   7  -1   7   31.60    9.50
  -7  -1  -7    9.40   10.80
  -7   1  -7    7.10   10.10
   7   1   7   10.60   10.00
  -7   1  -7   29.00   11.30
  -7   1  -7   10.00    8.90
  -8  -1  -7   -1.10   12.30
   8  -1   7   -5.70   12.40
  -8  -1  -7   -7.20   12.80
  -8   1  -7   25.00   14.20
  -8   1  -7   10.30   11.70
  -8   1  -7  -18.60   14.10
   8   1   7   -7.20   13.10
   9  -1   7   28.90   17.10
  -9  -1  -7   -4.70   17.30
  -9  -1  -7   14.60   17.70
  -9  -1  -7    9.40   17.10
   9   1   7   33.30   18.30
  -9   1  -7    2.90   18.90
  -9   1  -7   61.19   16.20
  -9   1  -7    9.30   15.50
  10  -2  -7    8.70   13.90
 -10  -2   7    1.30   16.70
 -10  -2   7  -13.30   17.10
 -10   2   7   19.70   18.10
   9  -2  -7   15.30   11.50
  -9  -2   7    3.20   12.60
  -9  -2   7   -6.70   13.30
  -9   2   7   16.30   13.90
  -8  -2   7   11.40    8.50
   8  -2  -7   21.70    9.60
  -8  -2   7   27.40   10.30
  -8  -2   7   27.60   10.10
  -8   2   7   13.50   10.40
   8   2  -7    9.70    7.20
  -8   2   7    8.20   13.00
  -7  -2   7   11.60    8.30
  -7  -2   7   18.20    8.30
   7  -2  -7   15.40    8.40
   7  -2  -7   17.80   10.50
  -7  -2   7    9.20    6.40
   7  -2  -7   14.60   10.70
   7   2  -7   24.10   11.10
  -7   2   7   12.30    8.50
   7   2  -7   13.60    5.00
  -7   2   7   27.20   10.00
  -7   2   7   19.00    6.20
  -7   2   7   27.60    8.10
   7   2  -7   20.50    6.50
  -6  -2   7   70.79    8.60
  -6  -2   7   76.79    8.60
   6  -2  -7   71.19   10.50
   6  -2  -7   95.29   14.30
  -6  -2   7   55.59    9.20
   6  -2  -7   89.69   13.10
  -6  -2   7   57.19    9.30
   6  -2  -7   49.60    8.80
  -6   2   7   58.99    9.60
  -6   2   7   94.29   14.50
  -6   2   7   60.99    9.20
   6   2  -7   71.09    8.50
  -5  -2   7 1042.60   29.10
  -5  -2   7 1030.00   35.00
   5  -2  -7 1027.80   36.00
   5  -2  -7 1072.99   37.80
  -5  -2   7  994.70   32.90
   5  -2  -7 1087.09   35.30
  -5   2   7 1090.39   36.60
  -5   2   7 1068.69   36.50
  -5   2   7 1052.99   37.30
  -5   2   7 1103.39   35.80
  -4  -2   7   50.29    6.60
   4  -2  -7   24.00    5.50
   4  -2  -7   52.99    8.10
  -4  -2   7   38.80    5.10
  -4  -2   7   49.00    6.50
   4  -2  -7   39.60    6.10
  -4  -2   7   36.10    5.90
  -4   2   7   35.70    7.30
  -4   2   7   45.80    7.90
  -4   2   7   55.09    8.20
  -4   2   7   39.50    6.10
   3  -2  -7   85.49    9.20
  -3  -2   7   98.99    7.40
  -3  -2   7   84.49    8.00
   3  -2  -7   98.19    9.80
  -3  -2   7   93.59    8.20
   3  -2  -7  101.59    9.40
  -3  -2   7   94.99    7.90
  -3   2   7   98.99    9.40
  -3   2   7  108.19    9.80
  -3   2   7  100.79    9.80
  -3   2   7   86.49    9.70
  -3   2   7   92.19    8.20
  -2  -2   7  281.77   13.30
  -2  -2   7  288.67   12.30
   2  -2  -7  295.57   13.70
   2  -2  -7  277.47   13.80
   2  -2  -7  279.87   15.50
  -2  -2   7  301.37   13.00
  -2   2   7  292.47   14.70
  -2   2   7  284.47   14.90
  -2   2   7  288.37   14.40
   2   2  -7  281.97   13.30
  -2   2   7  302.27   13.40
  -2   2   7  289.87   15.00
  -1  -2   7    8.40    3.40
   1  -2  -7    5.00    3.90
  -1  -2   7    8.90    3.30
   1  -2  -7    5.80    3.50
   1  -2  -7    7.80    4.40
   1   2  -7    7.20    3.00
  -1   2   7    8.70    3.70
  -1   2   7   13.60    3.70
  -1   2   7    9.00    4.40
   0  -2  -7  129.89   10.70
   0  -2   7  120.79    9.00
   0  -2  -7  136.69    8.30
   0  -2   7  130.69    8.90
   0  -2   7  130.49    6.70
   0  -2  -7  132.99   10.30
   0  -2  -7  113.19    9.80
   0   2  -7  121.49    9.00
   0   2  -7  135.99    7.40
   0   2   7  124.79    8.70
   0   2   7  135.29   10.20
   0   2   7  137.49    9.70
   0   2   7  125.39    5.70
   1  -2   7  558.24   23.40
   1  -2   7  632.54   19.70
   1  -2   7  583.64   22.40
   1  -2   7  644.54   21.70
  -1  -2  -7  607.44   24.00
  -1  -2  -7  632.44   18.90
   1   2   7  650.53   22.80
  -1   2  -7  618.44   20.30
   1   2   7  626.94   19.70
   1   2   7  613.64   20.80
   1   2   7  644.64   24.00
  -1   2  -7  632.54   23.00
  -2  -2  -7  593.54   24.40
   2  -2   7  622.24   22.00
  -2  -2  -7  642.94   22.30
   2  -2   7  629.44   21.20
   2  -2   7  620.84   22.00
  -2  -2  -7  577.34   18.30
   2   2   7  608.44   18.80
   2   2   7  609.24   23.80
   2   2   7  590.34   22.50
   2   2   7  595.54   21.60
  -2   2  -7  578.94   23.20
  -2   2  -7  615.24   22.00
   3  -2   7  230.98   13.20
  -3  -2  -7  228.38   13.50
   3  -2   7  240.98   13.90
  -3  -2  -7  229.58   15.90
   3  -2   7  214.28   13.40
   3   2   7  237.58   15.40
   3   2   7  238.58   13.90
  -3   2  -7  247.08   15.50
  -3   2  -7  221.78   14.30
   3   2   7  227.48   14.00
  -4  -2  -7  194.48    9.80
   4  -2   7  198.88   13.90
  -4  -2  -7  174.88   14.30
   4  -2   7  192.58   13.60
   4  -2   7  184.18   14.10
  -4  -2  -7  188.18   15.60
   4   2   7  186.88   16.30
   4   2   7  159.38   14.10
   4   2   7  175.28   13.40
  -4   2  -7  178.58   14.80
  -4   2  -7  190.28   15.80
   5  -2   7   11.80    6.90
  -5  -2  -7    7.60    5.20
   5  -2   7    0.60    6.10
  -5  -2  -7   13.40    8.20
  -5  -2  -7    5.60    6.90
  -5  -2  -7    7.60    7.30
   5   2   7    3.70    8.60
  -5   2  -7   13.10    7.50
  -5   2  -7    8.20    7.00
   5   2   7    0.60    7.00
  -5   2  -7    5.60    9.80
   5   2   7  -10.30    8.50
   6  -2   7   26.90    8.90
  -6  -2  -7   10.10    6.90
  -6  -2  -7    5.50   11.60
  -6  -2  -7   11.20    8.60
   6  -2   7   19.40    8.60
   6   2   7   13.70    8.60
  -6   2  -7   22.60   10.10
  -6   2  -7  -17.00   11.70
   7  -2   7   73.89   11.60
  -7  -2  -7   78.29   15.30
  -7  -2  -7   69.59   10.70
  -7  -2  -7   72.19   12.30
  -7  -2  -7   58.29   12.70
  -7   2  -7   72.09   13.20
   7   2   7   59.39   11.90
  -7   2  -7   73.09   12.70
  -7   2  -7   64.29   11.40
  -8  -2  -7   29.60   14.40
   8  -2   7   12.10   12.80
  -8  -2  -7   28.40   15.10
  -8  -2  -7    1.00   12.30
  -8   2  -7   28.60   16.40
  -8   2  -7    9.40   15.60
  -8   2  -7    9.80   13.10
   8   2   7    5.80   14.80
  -9  -3   7   12.60   15.40
   9  -3  -7   21.20   13.20
  -9  -3   7   17.40   17.00
  -9   3   7   14.00   15.70
  -8  -3   7  187.38   23.30
  -8  -3   7  124.29   16.30
   8  -3  -7  128.69   17.10
  -8   3   7  165.28   17.30
  -8   3   7  113.99   16.10
  -7  -3   7   -3.50    9.50
   7  -3  -7   -8.20    9.00
  -7  -3   7  -19.20    9.80
  -7  -3   7   14.00   10.40
  -7   3   7    5.30    9.00
  -7   3   7   -9.40    7.80
  -6  -3   7  143.19   14.60
  -6  -3   7  157.88   16.80
  -6  -3   7  148.89   15.80
   6  -3  -7  120.99   16.30
  -6   3   7  166.28   15.80
  -6   3   7  186.98   19.70
  -6   3   7  127.59   14.80
  -6   3   7  133.29   18.80
   5  -3  -7   50.79    9.10
  -5  -3   7   50.49    7.90
  -5  -3   7   41.90    8.50
   5  -3  -7   43.70    9.80
  -5  -3   7   54.59    7.30
   5  -3  -7   48.30    8.90
  -5  -3   7   52.49    7.80
  -5   3   7   56.29   10.30
  -5   3   7   39.40    7.80
  -5   3   7   46.00    9.60
  -5   3   7   45.80    7.30
  -5   3   7   38.90    9.20
  -4  -3   7  315.07   16.00
  -4  -3   7  317.57   16.80
   4  -3  -7  337.27   19.50
  -4  -3   7  306.17   12.80
  -4  -3   7  310.67   16.70
  -4  -3   7  303.07   15.60
   4  -3  -7  287.67   17.90
   4  -3  -7  340.57   20.40
  -4   3   7  285.17   19.30
  -4   3   7  306.67   19.20
  -4   3   7  319.27   19.30
  -4   3   7  297.67   15.50
  -3  -3   7   73.49    9.20
  -3  -3   7  106.29   11.20
  -3  -3   7  109.09    9.70
   3  -3  -7   87.39   12.10
  -3  -3   7   88.79    8.80
  -3  -3   7  117.29    9.30
   3  -3  -7   94.19   11.10
   3  -3  -7   89.89   12.30
  -3   3   7  108.19   10.80
  -3   3   7   94.89   12.50
  -3   3   7   97.29   12.40
  -3   3   7   95.99    9.00
  -3   3   7  102.99   12.70
  -2  -3   7    8.50    4.20
   2  -3  -7    7.20    5.20
   2  -3  -7    4.20    5.30
  -2  -3   7    8.60    4.20
  -2  -3   7   18.90    4.30
   2  -3  -7   11.30    5.50
   2  -3  -7    7.20    4.70
  -2  -3   7    1.20    5.30
  -2  -3   7    9.50    4.00
  -2   3   7   18.10    6.30
  -2   3   7    0.80    5.50
  -2   3   7    7.20    3.60
   2   3  -7    4.20    3.60
  -2   3   7    9.70    4.80
   2   3  -7    7.80    3.80
  -2   3   7   22.60    5.80
  -1  -3   7   85.79   10.30
   1  -3  -7   71.19   10.10
   1  -3  -7   64.29    9.70
  -1  -3   7   68.29    8.70
   1  -3  -7   78.49    9.40
   1  -3  -7   78.09   10.00
  -1   3   7   84.89   10.50
  -1   3   7   82.99    9.50
   1   3  -7   79.79    8.20
  -1   3   7   73.49    9.60
   1   3  -7   86.79    8.40
   0  -3   7   10.10    3.10
   0  -3   7   17.20    4.90
   0  -3  -7   10.30    4.70
   0  -3  -7   21.30    5.90
   0  -3  -7   16.80    5.30
   0  -3  -7   17.30    4.60
   0  -3   7    7.90    5.30
   0   3   7   12.60    4.60
   0   3   7   11.00    5.50
   0   3   7    1.40    5.70
   0   3  -7   15.70    4.40
   0   3  -7   16.30    4.40
   0   3  -7    7.30    3.90
  -1  -3  -7   60.29    8.80
   1  -3   7   57.19   10.10
   1  -3   7   49.60    7.30
  -1  -3  -7   42.50    7.40
  -1  -3  -7   64.89    9.20
   1  -3   7   53.29    6.80
  -1  -3  -7   48.30    8.00
  -1   3  -7   40.70    6.60
   1   3   7   43.90    6.10
  -1   3  -7   48.00    6.30
   1   3   7   45.50    7.40
   1   3   7   61.59    7.90
   1   3   7   50.49    7.50
  -1   3  -7   56.39    8.10
   2  -3   7  470.95   21.70
  -2  -3  -7  447.06   15.50
   2  -3   7  468.55   18.60
   2  -3   7  477.05   19.30
  -2  -3  -7  452.35   22.20
  -2  -3  -7  448.56   19.70
  -2  -3  -7  448.16   22.90
  -2   3  -7  473.85   20.50
  -2   3  -7  416.46   20.80
   2   3   7  446.96   22.80
  -2   3  -7  503.85   19.20
   2   3   7  446.56   20.40
   2   3   7  429.06   18.50
   3  -3   7  909.91   32.50
  -3  -3  -7  871.31   30.40
   3  -3   7  904.41   30.40
   3  -3   7  904.51   30.90
  -3   3  -7  895.61   32.30
   3   3   7  886.41   30.00
  -3   3  -7  859.51   33.40
   3   3   7  870.71   31.40
   3   3   7  888.41   34.70
  -4  -3  -7   -8.90    8.10
   4  -3   7   17.10    6.20
  -4  -3  -7   -5.30    7.30
   4  -3   7   -3.40    7.60
   4  -3   7    9.90    8.50
  -4   3  -7   -0.20    7.30
   4   3   7    2.40    8.20
   4   3   7    1.00    9.70
   4   3   7    5.70    6.80
  -4   3  -7    5.10    9.70
   5  -3   7   12.80   11.00
   5  -3   7   38.40   10.00
   5  -3   7    3.90    7.80
  -5  -3  -7    5.20   10.50
  -5  -3  -7   14.00    9.70
  -5   3  -7   -3.00    9.40
   5   3   7   -1.20   10.40
   5   3   7   16.10    8.40
   5   3   7   -1.90    8.20
  -6  -3  -7   16.90   13.30
   6  -3   7   16.50   11.90
  -6  -3  -7   20.80   12.60
  -6  -3  -7   36.60    6.60
   6  -3   7   24.70   10.30
   6   3   7   29.10   10.60
  -6   3  -7   37.80   12.00
   7  -3   7   -6.50   11.70
  -7  -3  -7   10.60    8.80
  -7  -3  -7    8.60   18.30
  -7  -3  -7   17.20   14.70
  -7  -3  -7   10.10   15.20
   7   3   7    3.30   13.20
  -7   3  -7  -12.70   13.70
  -7   3  -7   23.40   13.10
  -8  -3  -7  -23.20   17.70
   8  -3   7    1.40   15.80
  -8  -3  -7   -9.60   18.50
  -8   3  -7    2.50   19.40
   8   3   7  -13.00   18.30
  -8   3  -7   -6.70   18.30
   8  -4  -7   61.69   14.70
  -8  -4   7   79.69   15.80
  -8  -4   7   80.79   18.50
  -8   4   7   63.29   14.90
  -7  -4   7   -6.40   13.40
   7  -4  -7    8.70   12.20
  -7  -4   7    9.80   12.40
  -7   4   7   22.60   11.90
  -7   4   7   21.20   10.60
   6  -4  -7   32.10   10.70
  -6  -4   7   45.80   11.00
  -6  -4   7   30.00   11.70
  -6  -4   7   36.20   10.10
  -6   4   7   38.90    9.90
  -6   4   7   47.10    9.90
  -5  -4   7   44.10    8.40
  -5  -4   7   47.50   10.90
   5  -4  -7   31.40   10.90
  -5  -4   7   64.39   10.00
  -5  -4   7   62.39   10.90
   5  -4  -7   59.49   13.10
  -5   4   7   48.40    8.70
  -5   4   7   36.70    9.20
  -5   4   7   50.09   13.20
   4  -4  -7  216.58   20.20
  -4  -4   7  228.58   14.70
   4  -4  -7  250.07   21.20
  -4  -4   7  239.68   15.90
  -4  -4   7  278.47   20.60
  -4  -4   7  263.37   18.10
  -4   4   7  263.17   21.30
  -4   4   7  233.98   18.70
  -4   4   7  243.98   14.80
  -4   4   7  196.28   24.80
   3  -4  -7   13.20    9.20
  -3  -4   7    4.20    9.00
   3  -4  -7   12.60    8.00
  -3  -4   7    2.20    6.60
  -3  -4   7    5.30    6.90
  -3  -4   7   10.80    5.60
   3  -4  -7    6.60    8.30
  -3  -4   7    5.60    5.40
  -3   4   7   13.40    9.30
  -3   4   7    5.30    7.40
  -3   4   7    5.70    7.90
  -3   4   7   23.40    9.60
   3   4  -7   -3.70    5.90
  -3   4   7    6.40    8.20
  -3   4   7   11.40    5.40
  -2  -4   7   24.50    8.80
   2  -4  -7   25.70    6.90
   2  -4  -7    6.80    7.40
   2  -4  -7   23.40    8.50
  -2  -4   7   14.00    6.50
   2  -4  -7   23.00    7.80
  -2   4   7    6.70    7.50
  -2   4   7   11.00    6.80
   2   4  -7   16.50    5.70
  -2   4   7    5.30    8.10
   2   4  -7   25.00    6.20
  -2   4   7   27.60    9.50
  -2   4   7   20.90    8.10
  -1  -4   7  178.68   17.00
  -1  -4   7  121.29   13.20
   1  -4  -7  174.88   15.50
   1  -4  -7  168.48   14.50
   1  -4  -7  180.48   15.30
   1  -4  -7  168.18   16.40
  -1   4   7  120.89   16.20
  -1   4   7  161.98   17.70
  -1   4   7  179.08   16.50
  -1   4   7  149.19   13.80
   1   4  -7  160.68   12.70
   1   4  -7  167.68   13.40
   0  -4   7   21.50    5.10
   0  -4   7   24.40    5.20
   0  -4   7   25.10    9.00
   0  -4  -7   21.10    7.20
   0  -4  -7   26.50    7.40
   0  -4  -7   12.00    6.60
   0  -4   7   12.50    4.30
   0  -4  -7   26.20    7.10
   0   4  -7   20.70    6.50
   0   4   7   24.10    6.60
   0   4  -7   18.50    6.30
   0   4   7   18.40    7.20
   0   4   7   10.50    9.50
   0   4  -7   14.40    6.30
  -1  -4  -7   77.89   11.10
   1  -4   7  101.49    9.70
  -1  -4  -7  114.09   11.50
   1  -4   7   87.09   10.80
  -1  -4  -7  123.29   12.90
  -1  -4  -7   88.29   13.40
   1  -4   7   78.99   11.20
   1   4   7   80.69    9.20
   1   4   7   81.49   11.90
  -1   4  -7  105.09   12.10
  -1   4  -7  100.39   11.90
   1   4   7   89.29   11.50
  -1   4  -7   81.69    9.80
   1   4   7  100.19   13.30
  -2  -4  -7   55.99    8.60
  -2  -4  -7   74.79   11.70
  -2  -4  -7   68.59   10.80
   2  -4   7   64.09   11.90
   2  -4   7   82.19   10.80
   2  -4   7   99.69   12.90
   2   4   7   95.69   13.30
   2   4   7  101.69   13.60
  -2   4  -7   72.49   10.40
   2   4   7   89.29   11.50
  -2   4  -7   85.99   12.50
  -2   4  -7   79.29   11.60
   2   4   7   86.09   11.90
  -3  -4  -7   31.50    8.90
   3  -4   7   42.30    7.30
  -3  -4  -7   31.30    9.20
  -3  -4  -7   29.90    9.70
   3  -4   7   30.20    8.70
   3  -4   7   10.90   11.30
  -3   4  -7   34.50    9.10
  -3   4  -7   32.50    7.40
   3   4   7   38.60    8.10
   3   4   7   26.30    9.60
   3   4   7   32.40    8.50
  -4  -4  -7    2.50    9.70
   4  -4   7    4.00    8.20
  -4  -4  -7    4.00   10.00
  -4  -4  -7   10.90   10.50
   4  -4   7   17.80   11.10
   4   4   7  -11.90    9.40
   4   4   7   14.70    9.90
   4   4   7   -8.30    9.90
  -4   4  -7   16.40    9.50
  -5  -4  -7    9.00   12.30
   5  -4   7   19.90   10.00
   5  -4   7   -6.10   14.50
  -5  -4  -7   10.00   12.80
   5   4   7    5.10   13.40
  -5   4  -7   -4.30   10.90
   5   4   7   12.50   11.10
   5   4   7   15.00   11.50
  -6  -4  -7   39.40   16.00
   6  -4   7   49.40   12.50
  -6   4  -7   15.30   15.50
   6   4   7   43.30   14.60
  -7  -4  -7    1.20   18.70
   7  -4   7   33.50   15.60
  -7   4  -7    2.60   18.20
   7   4   7   20.70   19.00
  -7  -5   7   -7.10   18.80
  -7  -5   7   25.10   16.30
   7  -5  -7   -4.30   16.30
  -7   5   7   36.20   15.40
  -7   5   7   12.70   16.00
  -6  -5   7   45.50   13.80
   6  -5  -7   41.70   14.50
  -6  -5   7   55.79   16.30
  -6   5   7    8.60   13.10
  -6   5   7   28.20   13.10
  -5  -5   7   -9.20   13.90
  -5  -5   7   -5.50   11.40
  -5  -5   7   10.20   12.60
   5  -5  -7    9.40   12.80
  -5   5   7   34.60   11.00
  -5   5   7   28.70   12.40
   4  -5  -7   82.49   13.90
  -4  -5   7   93.09   12.50
  -4  -5   7  130.09   17.50
  -4  -5   7  129.39   20.10
  -4   5   7   93.99   13.50
   3  -5  -7   33.90   11.80
  -3  -5   7   34.10   10.30
  -3  -5   7   34.90   11.00
   3  -5  -7   32.90   13.40
  -3  -5   7   45.50    8.70
  -3   5   7   35.40   11.40
   2  -5  -7    8.50    9.30
   2  -5  -7   35.60   10.30
  -2  -5   7   22.00    9.90
   2  -5  -7   12.60   12.10
  -2   5   7   12.90    6.60
   2   5  -7   15.80    7.60
  -2   5   7   22.10    9.80
   2   5  -7    9.80   13.00
  -2   5   7   17.00   10.60
   1  -5  -7    1.60    9.30
   1  -5  -7   -2.20    9.90
   1  -5  -7    8.50   10.90
   1  -5  -7   -2.80   11.50
  -1   5   7   17.80    9.60
   1   5  -7    8.60    8.40
   1   5  -7   19.60    7.50
  -1   5   7    6.10   10.40
   0  -5   7   48.80    7.00
   0  -5  -7   39.80   10.70
   0  -5  -7   55.09   11.00
   0  -5  -7   17.50   11.30
   0  -5  -7   44.30   10.20
   0  -5   7   25.40    6.20
   0   5  -7   42.80    9.30
   0   5  -7   31.30    8.30
   0   5   7   21.80   11.10
   0   5  -7   37.90    8.50
   0   5   7   31.60    9.60
   1  -5   7   22.80    8.40
  -1  -5  -7   22.50   10.20
  -1  -5  -7   33.90   11.00
  -1  -5  -7   12.10   12.90
  -1  -5  -7   11.00    9.70
   1  -5   7   11.70    6.90
  -1   5  -7   -1.50   11.10
   1   5   7  -14.00   11.60
   1   5   7    5.60   10.00
  -1   5  -7   11.40    8.40
  -1   5  -7   22.80    8.20
  -2  -5  -7   31.10   10.40
   2  -5   7   46.40   10.50
  -2  -5  -7   24.90   11.50
  -2  -5  -7   28.10   11.80
   2   5   7   47.20   12.80
  -2   5  -7   28.20    9.70
   2   5   7   22.50   11.10
  -2   5  -7   25.60    9.20
   3  -5   7   23.50   11.50
  -3  -5  -7   13.90   12.20
  -3  -5  -7    1.60   12.60
   3  -5   7    2.60   13.10
   3  -5   7   20.90    9.40
  -3  -5  -7   -2.40   13.80
  -3   5  -7    4.10    9.30
   3   5   7   33.20   13.30
  -3   5  -7   21.40   11.40
   3   5   7   20.00   11.80
   4  -5   7  -18.00   15.00
   4  -5   7   24.80   11.40
  -4  -5  -7   -4.00   14.10
  -4  -5  -7   38.00   15.30
   4   5   7   13.80   14.20
  -4   5  -7    7.30   10.00
  -4   5  -7   23.00   12.90
   4   5   7    5.60   13.50
   5  -5   7   36.80   13.50
  -5  -5  -7   46.70   16.40
  -5  -5  -7   12.60   16.70
   5   5   7   39.80   16.00
   5   5   7   58.19   16.10
  -5   5  -7   28.60   16.40
   6  -5   7  -20.70   16.20
  -6  -5  -7   -7.00   19.10
  -6  -5  -7  -19.10   20.20
  -6   5  -7   -6.10   20.00
   6   5   7    0.80   19.90
  -5  -6   7   45.00   19.60
   5  -6  -7  -12.00   18.20
  -5   6   7  -29.10   17.90
  -4  -6   7   13.40   18.40
   4  -6  -7   22.90   17.20
   4   6  -7   30.00   13.20
  -4   6   7   -6.90   13.10
  -4   6   7   18.10   17.70
  -3  -6   7    8.10   14.40
  -3  -6   7   21.70   12.50
   3  -6  -7  -11.10   15.20
   3   6  -7   13.60   12.50
  -3   6   7   -7.20   17.10
  -3   6   7   -5.50   11.10
   2  -6  -7   20.00   14.70
   2  -6  -7    5.20   19.10
  -2   6   7   -3.00    8.50
   2   6  -7   16.90   11.20
   2   6  -7  -17.30   11.90
  -2   6   7   23.80   16.30
   1  -6  -7   43.20   14.60
   1  -6  -7   14.90   17.60
   1  -6  -7   11.30   14.30
   1   6  -7    1.70   20.90
  -1   6   7   22.70   14.50
   1   6  -7   15.30   12.00
  -1   6   7   36.60   16.40
   0  -6  -7  -39.30   26.80
   0  -6  -7   26.50   14.30
   0  -6  -7   10.10   15.10
   0   6   7   14.50   16.00
   0   6   7    7.80   14.90
   0   6  -7   -4.10   11.80
   0   6  -7   -4.30   11.50
  -1  -6  -7   15.00   16.10
   1  -6   7   38.20    9.90
  -1  -6  -7   42.30   15.60
  -1   6  -7   19.80   11.90
   1   6   7   32.00   15.20
   1   6   7    3.10   16.50
  -1   6  -7   20.30   12.80
  -2  -6  -7   42.30   17.10
   2  -6   7   23.20   11.60
  -2  -6  -7   50.99   17.30
  -2   6  -7   45.50   13.40
   2   6   7   -2.80   17.50
   2   6   7   24.10   16.90
  -2   6  -7    2.20   13.40
  -3  -6  -7   22.40   17.80
  -3  -6  -7   -7.30   18.90
   3  -6   7  -12.10   13.20
  -3   6  -7   33.40   16.00
  -3   6  -7  -15.00   13.50
   3   6   7    9.70   18.10
   4  -6   7   38.80   15.20
  -4  -6  -7  -12.80   20.10
  -4  -6  -7    6.10   22.50
   4   6   7  -42.60   19.70
  -4   6  -7   22.60   14.90
  -4   6  -7    6.60   17.90
  10   0  -8   93.59   14.40
 -10   0   8   78.89   16.40
  -9   0   8    0.90   11.30
   9   0  -8    1.70    9.60
   9   0  -8   24.50   10.50
  -9   0   8   12.20   12.40
  -8   0   8    5.00    9.30
  -8   0   8   -1.40    8.70
   8   0  -8   17.00    7.70
   8   0  -8   -8.90    7.40
  -8   0   8   -0.30    7.50
   7   0  -8   50.89    9.00
  -7   0   8   47.10    8.70
  -7   0   8   72.99   12.10
   7   0  -8   38.50    8.90
  -7   0   8   62.09    9.70
   7   0  -8   51.89    7.80
   7   0  -8   51.29    8.20
  -6   0   8   73.49   10.20
   6   0  -8   75.29   10.30
   6   0  -8   71.49    8.70
   6   0  -8   74.49   10.20
  -6   0   8   91.09   12.50
  -6   0   8   76.99   10.70
   5   0  -8   35.30    5.60
   5   0  -8   30.60    5.90
  -5   0   8   41.80    7.00
   5   0  -8   23.30    4.90
  -5   0   8   29.20    5.30
  -5   0   8   24.30    5.30
  -4   0   8   19.80    4.80
  -4   0   8   13.40    4.30
   4   0  -8    8.40    3.80
   4   0  -8   11.40    3.50
   4   0  -8   15.20    5.00
  -4   0   8   12.50    4.30
   3   0  -8   11.10    3.70
   3   0  -8   10.20    3.50
   3   0  -8   10.30    3.40
  -3   0   8   12.50    3.30
  -3   0   8   16.60    4.00
  -3   0   8   13.00    3.30
  -3   0   8   10.80    3.60
  -2   0   8  354.86   13.40
  -2   0   8  349.77   13.80
  -2   0   8  312.57   13.60
   2   0  -8  352.66   14.10
   2   0  -8  339.97   12.90
  -2   0   8  336.87   13.70
   2   0  -8  345.57   13.50
   1   0  -8  993.90   27.80
   1   0  -8 1004.60   28.10
  -1   0   8  975.40   27.70
  -1   0   8 1003.90   28.40
   1   0  -8  949.11   28.20
  -1   0   8 1001.70   27.60
  -1   0   8 1008.80   28.10
   1   0  -8 1023.40   27.30
   0   0   8   32.20    4.80
   0   0   8   19.50    3.80
   0   0  -8   28.10    4.30
   0   0   8   23.50    4.20
   0   0  -8   27.70    3.90
   0   0   8   26.40    4.00
   0   0  -8   23.30    3.80
   1   0   8  155.08    9.10
   1   0   8  153.18    9.70
  -1   0  -8  152.88    9.00
   1   0   8  151.28    8.70
  -1   0  -8  141.69    8.50
   1   0   8  147.69    8.60
   1   0   8  155.88    9.00
  -1   0  -8  141.99    8.70
   2   0   8   23.00    4.90
  -2   0  -8   31.00    5.40
  -2   0  -8   36.20    5.70
   2   0   8   29.80    4.50
   2   0   8   27.40    4.20
  -2   0  -8   26.60    4.50
   2   0   8   44.50    6.20
   3   0   8  228.28   12.10
  -3   0  -8  222.98   12.70
   3   0   8  243.18   13.40
   3   0   8  192.18   13.50
  -3   0  -8  223.58   12.80
  -3   0  -8  237.68   13.40
   4   0   8    8.50    5.00
  -4   0  -8   14.10    5.40
  -4   0  -8    3.60    4.90
   4   0   8   15.10    5.30
  -4   0  -8   10.60    6.90
   4   0   8    8.20    5.70
  -5   0  -8   -2.30    8.60
  -5   0  -8   10.50    6.20
  -5   0  -8   -0.40    6.00
   5   0   8    3.70    6.30
  -5   0  -8    6.30    6.20
   5   0   8   12.90    6.10
  -6   0  -8    7.10   12.10
  -6   0  -8    8.70    8.10
  -6   0  -8    3.30    7.90
   6   0   8   -6.50    7.90
  -7   0  -8   -6.90   10.20
  -7   0  -8   -6.60    9.80
  -7   0  -8    1.60   10.30
   7   0   8   28.90   10.60
  -8   0  -8   26.50   12.80
   8   0   8   14.30   13.60
  -8   0  -8    6.40   12.50
  -8   0  -8    3.10   14.40
  -9   0  -8   45.30   17.70
  -9   0  -8   25.60   19.40
  -9   0  -8   44.40   19.50
  10  -1  -8   82.59   13.50
 -10  -1   8   74.79   18.10
 -10  -1   8   69.59   16.40
 -10   1   8   65.69   17.00
  -9  -1   8   66.29   14.20
   9  -1  -8   48.20   11.10
  -9  -1   8   37.80   13.10
   9   1  -8   44.10   11.00
   9   1  -8   45.00   10.30
  -9   1   8   49.50   14.80
  -9   1   8   27.80   12.00
   8  -1  -8   13.30    8.10
   8  -1  -8   -5.10    9.40
  -8  -1   8    2.20    8.50
  -8  -1   8   24.10   10.40
  -8  -1   8   15.90    7.20
  -8   1   8    9.30    8.80
  -8   1   8   18.10   10.70
   8   1  -8    7.10    7.20
   8   1  -8   11.20    7.70
  -8   1   8    7.40    9.10
  -7  -1   8    9.80    6.50
   7  -1  -8   -4.50    7.50
   7  -1  -8    2.90    8.70
   7  -1  -8   -3.00    6.80
  -7  -1   8   12.20    6.40
  -7  -1   8    3.60    7.50
   7  -1  -8   16.70    9.70
   7   1  -8   18.30    6.60
  -7   1   8   13.40    8.10
   7   1  -8   11.80    6.10
  -7   1   8   -3.40    7.30
  -7   1   8   14.30    8.20
   7   1  -8   15.90    5.60
   6  -1  -8  121.29   13.10
  -6  -1   8  113.99   11.00
  -6  -1   8  108.39   10.40
   6  -1  -8   87.79   12.00
  -6  -1   8  115.09   13.00
   6  -1  -8  100.19   12.50
   6   1  -8  108.39    9.90
   6   1  -8  105.09   10.70
  -6   1   8  107.19   13.40
  -6   1   8  113.59   13.40
   6   1  -8   97.49    9.40
  -6   1   8   98.89   12.30
  -5  -1   8  105.59    8.40
  -5  -1   8  103.79    9.80
   5  -1  -8  120.39   11.60
   5  -1  -8   98.89   10.90
  -5  -1   8  126.49   11.40
  -5  -1   8  119.89    7.80
   5  -1  -8  121.79   11.60
  -5   1   8  105.79   10.70
  -5   1   8  112.59   11.90
   5   1  -8  108.39    9.30
   5   1  -8  110.69    8.70
   5   1  -8  106.39    8.80
   4  -1  -8  111.49    9.90
   4  -1  -8  101.89    9.20
   4  -1  -8   96.59   10.20
  -4  -1   8  102.89    7.30
  -4  -1   8  102.49    9.00
  -4  -1   8   92.59    9.20
  -4  -1   8   98.89    8.50
  -4   1   8   93.59    9.30
   4   1  -8   83.69    7.10
  -4   1   8  110.29   10.30
   4   1  -8  107.19    7.00
  -4   1   8  113.99   10.10
   3  -1  -8  246.98   12.80
  -3  -1   8  264.57   13.60
   3  -1  -8  282.97   14.60
  -3  -1   8  259.47   10.10
   3  -1  -8  257.77   12.60
  -3  -1   8  251.37   12.70
  -3  -1   8  247.78   11.60
  -3   1   8  266.97   13.20
   3   1  -8  247.08   13.20
  -3   1   8  267.07   13.50
  -3   1   8  264.57   13.30
  -3   1   8  275.07   13.80
  -3   1   8  264.47   13.80
   3   1  -8  256.07    9.80
   2  -1  -8  507.15   18.80
  -2  -1   8  530.35   17.80
   2  -1  -8  525.65   20.30
   2  -1  -8  532.15   18.50
  -2  -1   8  515.65   18.90
  -2  -1   8  536.35   15.60
  -2   1   8  545.25   20.00
  -2   1   8  547.25   20.30
   2   1  -8  539.35   15.30
  -2   1   8  522.75   19.00
   2   1  -8  532.15   18.20
  -2   1   8  536.55   19.40
   1  -1  -8   24.00    4.00
  -1  -1   8   20.20    3.70
  -1  -1   8   17.50    3.30
  -1  -1   8   29.10    3.70
   1  -1  -8   20.00    4.10
   1  -1  -8   20.30    4.70
  -1   1   8   27.90    4.30
  -1   1   8   37.60    6.10
  -1   1   8   24.50    4.40
   1   1  -8   31.50    4.00
  -1   1   8   23.10    4.30
   1   1  -8   32.40    4.90
   0  -1   8 1424.46   35.90
   0  -1   8 1413.96   38.00
   0  -1  -8 1396.06   36.40
   0  -1  -8 1461.95   40.00
   0  -1  -8 1417.66   35.30
   0   1   8 1394.76   35.40
   0   1  -8 1424.96   35.60
   0   1   8 1424.56   38.90
   0   1   8 1425.26   39.50
   0   1   8 1454.55   37.20
   0   1  -8 1441.26   38.80
  -1  -1  -8  102.99    8.00
   1  -1   8  107.99    8.40
   1  -1   8  109.49    8.30
  -1  -1  -8  109.89    7.90
  -1  -1  -8  111.19    8.90
   1  -1   8   94.69    7.00
  -1  -1  -8  105.99    6.20
  -1   1  -8   96.99    7.50
   1   1   8  102.49    8.20
  -1   1  -8   98.19    7.90
   1   1   8  100.69    6.60
   1   1   8  102.89    7.30
   1   1   8  114.99    8.60
   2  -1   8   54.89    7.50
  -2  -1  -8   58.29    5.40
  -2  -1  -8   58.79    7.50
   2  -1   8   47.50    6.50
  -2  -1  -8   30.40    5.90
   2  -1   8   44.10    6.50
   2   1   8   52.99    7.10
   2   1   8   36.40    4.50
  -2   1  -8   48.20    6.80
   2   1   8   57.99    7.80
   2   1   8   55.09    7.70
  -2   1  -8   40.30    5.80
   3  -1   8   66.49    8.40
   3  -1   8   70.29    8.90
  -3  -1  -8   41.90    6.70
  -3  -1  -8   63.99    6.90
  -3  -1  -8   83.09    9.10
   3  -1   8   61.39    7.90
  -3   1  -8   68.79    9.40
   3   1   8   76.69    9.70
   3   1   8   63.29    6.90
   3   1   8   67.69    8.20
   3   1   8   53.09    7.30
  -3   1  -8   58.39    7.90
   4  -1   8    7.10    5.00
  -4  -1  -8    8.40    6.40
   4  -1   8   12.40    6.60
  -4  -1  -8   10.10    4.50
   4  -1   8    7.30    5.10
  -4  -1  -8   10.10    5.60
   4   1   8   15.70    6.30
   4   1   8    4.60    4.20
  -4   1  -8   18.30    7.10
  -4   1  -8   10.20    5.40
  -4   1  -8    9.10    4.70
   4   1   8    4.70    5.60
   4   1   8    7.90    5.10
   5  -1   8   34.10    7.30
  -5  -1  -8   39.30    7.40
   5  -1   8   34.00    7.70
  -5  -1  -8   51.89    9.40
  -5  -1  -8   33.60    8.80
   5  -1   8   31.50    6.20
  -5  -1  -8   36.10    8.00
   5   1   8   46.90   10.10
  -5   1  -8   30.70    9.60
   5   1   8   27.50    6.80
  -5   1  -8   30.80    7.40
  -5   1  -8   35.20    8.50
   5   1   8   28.00    8.00
  -5   1  -8   26.80    7.10
   5   1   8   26.90    5.80
   6  -1   8   15.90    8.00
  -6  -1  -8   21.20    9.50
  -6  -1  -8    9.70    7.80
  -6  -1  -8   17.70   11.20
  -6   1  -8   15.40    7.50
  -6   1  -8   22.30    8.80
   6   1   8   17.60    9.00
  -6   1  -8    0.60   10.20
   7  -1   8   14.90    9.70
  -7  -1  -8   -0.20   10.80
  -7  -1  -8    6.10   10.20
  -7  -1  -8   13.60   10.40
  -7   1  -8   18.50   10.30
  -7   1  -8   14.70   11.90
  -7   1  -8  -13.80   11.30
  -8  -1  -8   37.30   14.00
  -8  -1  -8   17.50   14.30
   8  -1   8    4.00   12.80
  -8  -1  -8   44.60   15.20
  -8   1  -8   44.10   14.90
   8   1   8   38.40   14.60
  -8   1  -8   29.20   13.80
  -8   1  -8   33.20   15.30
 -10  -2   8   16.20   17.20
 -10  -2   8    3.90   17.80
  10  -2  -8   -9.30   14.20
 -10   2   8   43.00   18.80
  -9  -2   8    3.60   13.10
  -9  -2   8   -5.40   13.00
   9  -2  -8   -6.20   14.20
  -9   2   8  -17.50   12.90
  -8  -2   8   73.09   12.70
  -8  -2   8   74.39    9.40
  -8  -2   8   59.79   12.70
   8  -2  -8   61.59   11.30
  -8   2   8   52.59   13.50
   8   2  -8   87.49   12.70
  -8   2   8  103.99   14.50
  -7  -2   8   45.30    7.30
  -7  -2   8   49.00   10.40
   7  -2  -8   34.10    8.80
  -7  -2   8   47.70    9.50
  -7  -2   8   39.90    9.10
   7   2  -8   48.10    7.00
  -7   2   8   31.00    7.40
  -7   2   8   36.60   10.20
  -7   2   8   46.20   10.70
  -7   2   8   33.10   10.10
  -6  -2   8  146.59   11.50
  -6  -2   8  146.99   14.50
   6  -2  -8  139.99   14.90
  -6  -2   8  140.59   13.60
   6  -2  -8  146.99   17.20
   6  -2  -8  143.49   15.90
  -6  -2   8  151.48   10.10
  -6   2   8  159.68   16.50
  -6   2   8  189.98   16.10
   6   2  -8  141.09   10.10
  -6   2   8  124.89   15.90
   5  -2  -8  839.62   31.60
  -5  -2   8  840.12   25.70
   5  -2  -8  854.81   32.90
  -5  -2   8  848.82   26.60
   5  -2  -8  841.82   30.30
  -5  -2   8  775.42   28.50
  -5  -2   8  890.61   31.20
  -5   2   8  863.11   31.20
  -5   2   8  838.12   31.90
  -5   2   8  890.71   33.10
  -5   2   8  820.52   31.70
  -4  -2   8  215.18   13.50
   4  -2  -8  253.97   16.00
   4  -2  -8  228.58   14.20
  -4  -2   8  225.58   11.20
   4  -2  -8  210.98   14.40
  -4  -2   8  230.08   12.80
  -4  -2   8  205.88   11.70
  -4   2   8  228.08   14.10
  -4   2   8  209.98   15.10
  -4   2   8  212.98   14.60
  -4   2   8  210.18   14.60
  -3  -2   8   27.80    4.30
  -3  -2   8   34.60    5.30
   3  -2  -8   31.00    5.70
  -3  -2   8   37.40    5.40
   3  -2  -8   22.50    5.50
  -3  -2   8   31.10    5.00
   3  -2  -8   24.90    5.20
  -3   2   8   27.20    5.90
  -3   2   8   22.00    4.80
  -3   2   8   32.90    5.60
  -3   2   8   28.00    5.50
  -3   2   8   41.80    7.20
  -2  -2   8   23.20    4.60
   2  -2  -8   25.90    4.40
  -2  -2   8   22.30    4.40
   2  -2  -8   25.30    4.80
  -2  -2   8   22.30    4.30
   2  -2  -8   17.40    5.00
  -2   2   8   21.80    5.40
  -2   2   8   12.10    3.90
  -2   2   8   28.10    5.30
  -2   2   8   20.00    5.00
   1  -2  -8   51.39    7.10
  -1  -2   8   45.00    5.90
  -1  -2   8   53.29    7.30
   1  -2  -8   40.70    5.40
   1  -2  -8   34.10    5.90
  -1  -2   8   61.19    6.90
   1  -2  -8   54.79    7.50
  -1  -2   8   51.29    4.10
   1   2  -8   42.40    6.20
  -1   2   8   41.50    4.90
  -1   2   8   54.39    8.20
  -1   2   8   50.59    7.40
  -1   2   8   50.69    7.60
   0  -2  -8   57.09    8.30
   0  -2   8   53.99    5.00
   0  -2  -8   35.10    6.10
   0  -2   8   56.79    7.50
   0  -2  -8   56.89    7.50
   0  -2   8   53.89    7.40
   0   2   8   50.79    7.50
   0   2   8   53.69    7.50
   0   2   8   60.69    8.60
   0   2   8   56.19    4.60
   0   2  -8   56.89    7.00
   0   2  -8   53.09    6.50
  -1  -2  -8    8.70    4.30
  -1  -2  -8   16.90    5.30
   1  -2   8    6.70    3.00
  -1  -2  -8    9.30    3.50
   1  -2   8    5.50    3.90
   1  -2   8   11.10    4.40
   1  -2   8   13.80    4.30
   1   2   8   13.00    3.80
   1   2   8   10.00    4.60
   1   2   8    9.10    5.20
   1   2   8   10.00    4.20
  -1   2  -8   13.30    4.00
  -1   2  -8   13.60    4.00
  -2  -2  -8  208.38    8.00
   2  -2   8  209.38   12.70
   2  -2   8  220.98   13.00
  -2  -2  -8  221.48   12.90
   2  -2   8  208.08   11.60
  -2  -2  -8  206.08   14.70
   2   2   8  208.68   13.10
   2   2   8  233.28   14.70
   2   2   8  206.08   10.70
   2   2   8  215.38   13.10
  -2   2  -8  213.08   13.60
  -2   2  -8  214.78   12.80
   3  -2   8  383.56   17.90
  -3  -2  -8  414.86   19.00
  -3  -2  -8  408.96   21.30
  -3  -2  -8  408.06   13.40
   3  -2   8  399.86   18.20
   3  -2   8  419.26   19.30
   3   2   8  385.36   19.10
  -3   2  -8  396.06   19.20
   3   2   8  405.16   20.80
  -3   2  -8  413.76   20.50
   3   2   8  400.06   19.10
   3   2   8  411.96   14.90
   4  -2   8  404.46   19.60
  -4  -2  -8  374.46   20.20
  -4  -2  -8  406.96   15.10
   4  -2   8  393.66   20.70
   4  -2   8  445.66   19.90
  -4  -2  -8  401.46   22.70
   4   2   8  417.06   20.60
   4   2   8  391.56   20.50
  -4   2  -8  385.16   21.60
  -4   2  -8  386.76   21.30
   4   2   8  377.96   21.30
   5  -2   8   14.30    6.90
   5  -2   8    5.40    8.20
  -5  -2  -8   21.30    5.20
   5  -2   8   18.40    7.50
  -5  -2  -8   -3.60    8.90
  -5  -2  -8    9.30    8.60
   5   2   8   19.10    9.20
  -5   2  -8   15.60    7.20
   5   2   8   10.80    9.80
   5   2   8   15.60    7.70
   6  -2   8  115.49   16.30
   6  -2   8  123.39   17.50
  -6  -2  -8   70.69   13.70
  -6  -2  -8   93.29   14.10
  -6   2  -8   98.09   13.60
  -6   2  -8   83.19   12.20
  -7  -2  -8  -26.80   12.80
  -7  -2  -8    6.10   10.00
   7  -2   8   28.30   11.00
  -7  -2  -8   -8.10   12.40
   7   2   8   -1.80   12.20
  -7   2  -8   19.70   13.90
  -7   2  -8   -4.90   12.30
  -8  -2  -8   14.50   17.50
  -8  -2  -8   21.30   13.60
   8  -2   8   17.50   14.60
  -8  -2  -8  -21.00   16.00
  -8   2  -8   27.70   18.30
   8   2   8   12.10   16.10
  -8   2  -8   19.40   14.10
  -8   2  -8  -19.50   16.40
  -9  -3   8   37.30   15.60
   9  -3  -8    2.10   13.60
  -9  -3   8    9.30   16.80
  -9   3   8   17.70   15.00
  -8  -3   8   -8.90   12.00
  -8  -3   8    8.00   13.10
   8  -3  -8   17.80   11.40
  -8   3   8   26.80    9.90
  -8   3   8   35.80   12.70
   7  -3  -8   14.10   10.30
  -7  -3   8    6.30   10.10
  -7  -3   8   19.00   10.20
  -7   3   8    4.30    8.00
  -7   3   8    2.80    9.10
   6  -3  -8  108.29   16.10
  -6  -3   8   98.69   11.90
  -6  -3   8  100.69   14.80
  -6  -3   8  118.39   16.10
  -6  -3   8  114.49   15.20
  -6   3   8  118.19   15.60
  -6   3   8  102.49   15.30
  -6   3   8   98.59   14.10
  -6   3   8   96.79   14.30
   5  -3  -8  313.07   21.60
   5  -3  -8  292.07   19.90
   5  -3  -8  338.97   21.40
  -5  -3   8  312.37   18.00
  -5  -3   8  331.17   19.30
  -5  -3   8  322.47   18.00
  -5  -3   8  341.17   18.10
  -5   3   8  326.97   21.70
  -5   3   8  327.97   21.80
  -5   3   8  325.87   21.80
  -5   3   8  348.67   18.90
  -4  -3   8  902.31   26.50
   4  -3  -8  909.81   35.30
  -4  -3   8  883.31   30.20
  -4  -3   8  895.31   30.80
  -4  -3   8  872.41   30.70
   4  -3  -8  840.92   32.40
   4  -3  -8  909.41   32.50
  -4  -3   8  910.61   30.50
  -4   3   8  849.81   33.30
  -4   3   8  903.41   34.60
  -4   3   8  926.31   30.40
  -4   3   8  848.62   33.90
   3  -3  -8   48.00    8.40
   3  -3  -8   62.89    7.90
   3  -3  -8   53.89    8.10
  -3  -3   8   48.70    6.80
  -3  -3   8   64.79    8.90
  -3  -3   8   44.20    6.50
  -3  -3   8   42.90    6.50
  -3  -3   8   45.50    7.50
  -3   3   8   60.59    8.90
  -3   3   8   69.09    9.30
  -3   3   8   62.39    8.70
  -3   3   8   58.99    9.00
  -3   3   8   52.99    6.60
   2  -3  -8    9.50    5.80
   2  -3  -8    7.80    6.10
  -2  -3   8   12.40    5.80
   2  -3  -8    4.60    5.40
   2  -3  -8    2.60    5.80
  -2  -3   8    5.50    4.60
  -2  -3   8   14.80    4.80
  -2   3   8   12.30    6.20
   2   3  -8   10.20    4.40
  -2   3   8    2.50    5.60
  -2   3   8   15.80    5.00
  -2   3   8    6.50    6.50
  -2   3   8   10.10    4.10
  -1  -3   8   13.10    5.20
   1  -3  -8   13.00    5.50
   1  -3  -8   11.30    5.40
  -1  -3   8    8.00    5.60
   1  -3  -8   11.00    5.40
   1  -3  -8    1.80    5.20
   1   3  -8    3.30    4.00
  -1   3   8    9.70    5.10
  -1   3   8   12.70    4.90
  -1   3   8   25.20    6.70
   0  -3  -8    6.00    4.90
   0  -3  -8    4.00    5.30
   0  -3  -8   -0.40    5.30
   0  -3   8    6.80    3.00
   0  -3   8    6.90    5.80
   0  -3  -8   -1.20    5.10
   0  -3   8    3.50    4.50
   0   3   8   -3.00    6.60
   0   3   8    8.40    5.10
   0   3  -8    5.20    4.60
   0   3   8    5.70    4.70
   0   3  -8    5.00    4.40
   1  -3   8   52.69    7.40
  -1  -3  -8   80.09   10.20
  -1  -3  -8   57.09    6.70
  -1  -3  -8   48.10    8.60
   1  -3   8   52.39    8.10
   1  -3   8   59.99    9.00
  -1  -3  -8   52.79    9.10
  -1   3  -8   42.90    6.90
   1   3   8   81.39    9.90
  -1   3  -8   64.59    9.90
   1   3   8   50.59    8.40
   1   3   8   82.39   10.40
   2  -3   8  881.91   28.20
  -2  -3  -8  897.91   25.40
   2  -3   8  871.51   31.40
  -2  -3  -8  800.32   33.50
   2  -3   8  866.71   29.40
  -2  -3  -8  830.82   29.90
  -2  -3  -8  857.21   33.40
   2   3   8  871.81   28.40
  -2   3  -8  884.01   30.20
   2   3   8  857.71   33.30
   2   3   8  878.51   31.40
  -2   3  -8  811.52   31.40
   2   3   8  892.81   27.10
   3  -3   8   56.59    7.90
   3  -3   8   49.90    8.80
  -3  -3  -8   52.29   10.70
  -3  -3  -8   52.59    8.20
   3  -3   8   60.69    8.90
   3   3   8   60.09   11.20
   3   3   8   60.09    8.40
   3   3   8   65.69    8.90
  -3   3  -8   90.29   12.60
  -3   3  -8   58.79    9.50
  -4  -3  -8   28.90    9.40
  -4  -3  -8   27.50    9.70
   4  -3   8   31.90    9.80
   4  -3   8   34.70    7.30
   4  -3   8   28.70    9.10
  -4   3  -8   40.60    9.10
   4   3   8   35.70    9.70
   4   3   8   37.00    8.20
  -5  -3  -8   12.40   11.10
   5  -3   8    4.00    7.90
  -5  -3  -8   13.00    9.80
   5  -3   8   32.70   11.40
  -5   3  -8   14.60   10.00
   5   3   8   27.30    9.40
   5   3   8   13.90   11.60
   6  -3   8    3.10   10.10
  -6  -3  -8   18.20   14.50
   6  -3   8   22.10   13.50
  -6  -3  -8   -6.30   12.10
  -6   3  -8    2.50   11.30
   6   3   8   13.30   11.30
  -7  -3  -8    2.10   15.60
   7  -3   8   24.80   12.60
   7   3   8    6.90   14.60
  -7   3  -8   21.80   16.90
   8  -4  -8   -3.30   14.80
  -8  -4   8   10.50   16.20
  -8  -4   8    3.60   17.30
  -8   4   8   -5.10   12.90
  -8   4   8    1.60   15.10
   7  -4  -8   -0.30   12.20
  -7  -4   8   16.80   12.50
  -7  -4   8   29.50   13.70
  -7  -4   8   16.20   14.20
  -7   4   8   28.20   12.50
   6  -4  -8   82.89   14.10
  -6  -4   8   69.69   12.40
  -6  -4   8   89.79   12.80
  -6  -4   8   69.39   10.90
  -6   4   8   70.69   10.90
  -6   4   8   94.49   11.80
  -5  -4   8  196.08   18.20
  -5  -4   8  193.18   19.60
  -5  -4   8  228.88   22.00
  -5  -4   8  202.68   17.70
  -5   4   8  201.98   19.20
  -5   4   8  204.88   17.30
  -4  -4   8   12.40    6.90
   4  -4  -8   -2.10    9.00
  -4  -4   8   22.40    5.80
  -4  -4   8    8.10    8.10
   4  -4  -8   20.30   10.90
  -4  -4   8    1.30    7.80
  -4  -4   8   21.70   10.50
  -4   4   8    9.40    8.60
  -4   4   8   15.10   11.80
  -4   4   8   21.00    7.20
  -4   4   8   16.80    9.40
  -3  -4   8   34.90    8.10
  -3  -4   8   35.50    9.70
  -3  -4   8   39.80    7.00
  -3  -4   8   49.30    6.90
   3  -4  -8   32.60   10.30
  -3  -4   8   42.00    7.80
   3  -4  -8   43.50   10.10
   3  -4  -8   53.49   10.20
  -3   4   8   34.30    9.80
  -3   4   8   46.10    9.50
  -3   4   8   42.30   11.10
  -3   4   8   34.40    6.10
  -3   4   8   35.20    9.40
  -3   4   8   25.10    9.60
   2  -4  -8   25.10    7.20
   2  -4  -8   18.80    9.00
  -2  -4   8   20.40    5.40
  -2  -4   8    5.30    7.30
   2  -4  -8   21.00    8.40
   2  -4  -8   33.00    9.00
  -2  -4   8   30.80    9.40
   2   4  -8   33.10    6.40
  -2   4   8   15.00    8.50
  -2   4   8   26.10    7.80
  -2   4   8   21.50    5.50
  -2   4   8   25.80    8.90
  -2   4   8   36.30   10.00
   2   4  -8   26.00    6.60
  -1  -4   8   77.29   11.10
  -1  -4   8  100.99   13.00
   1  -4  -8   64.29   10.80
   1  -4  -8  112.09   15.40
   1  -4  -8  114.39   14.10
   1  -4  -8   74.39   10.80
  -1   4   8   72.49    9.70
  -1   4   8   73.99   12.60
   1   4  -8   92.09   11.00
   1   4  -8  106.19   12.20
  -1   4   8  102.49   15.60
   0  -4   8    3.40    6.10
   0  -4  -8   -1.60    7.90
   0  -4  -8    1.10    7.30
   0  -4   8  -10.70    9.20
   0  -4   8    0.40    4.10
   0  -4  -8   -2.40    7.90
   0  -4   8    3.60    4.90
   0  -4  -8    5.70    7.40
   0   4   8   -0.80    6.70
   0   4  -8    1.90    5.70
   0   4  -8   -4.90    5.70
   0   4   8  -22.90    9.70
   0   4   8    0.80    7.60
   0   4  -8  -11.60    6.40
  -1  -4  -8   23.10    8.50
   1  -4   8    9.60    5.20
  -1  -4  -8    8.90    7.80
  -1  -4  -8   11.60    6.80
  -1  -4  -8    5.30    7.80
   1  -4   8    3.30   10.00
   1  -4   8    4.70    6.40
   1   4   8   13.40   10.10
   1   4   8    9.50    5.80
   1   4   8    9.20    7.50
   1   4   8   22.90    7.60
  -1   4  -8    9.30    6.40
  -1   4  -8   20.20    6.50
  -1   4  -8   19.90    8.40
  -2  -4  -8   29.40    9.40
  -2  -4  -8   53.39   10.20
  -2  -4  -8   40.20    8.60
   2  -4   8   35.20   11.70
   2  -4   8   22.00    8.00
   2  -4   8   49.80    7.40
  -2   4  -8   42.70   10.30
   2   4   8   46.80    9.10
  -2   4  -8   33.00    7.20
  -2   4  -8   40.90    8.60
   2   4   8   17.50    7.30
  -3  -4  -8  207.58   21.80
   3  -4   8  236.48   18.70
  -3  -4  -8  250.17   22.90
   3  -4   8  248.18   16.50
  -3  -4  -8  211.68   19.00
   3   4   8  256.17   21.10
   3   4   8  235.48   18.70
   3   4   8  276.07   17.60
  -4  -4  -8   31.60   11.00
  -4  -4  -8   50.69   12.10
   4  -4   8   30.10   12.30
  -4  -4  -8   24.20   11.60
   4  -4   8   34.00    8.90
   4   4   8   23.50   11.00
   4   4   8   22.70   11.50
  -4   4  -8   44.30   11.10
   4   4   8   26.30   10.60
  -5  -4  -8   40.10   14.50
  -5  -4  -8   24.30   12.90
   5  -4   8   53.09   10.80
   5   4   8   46.00   12.60
  -5   4  -8   55.79   13.70
   5   4   8   31.40   12.40
   5   4   8   23.40   14.90
  -6  -4  -8    1.60   16.20
   6  -4   8   15.30   12.70
  -6   4  -8    2.80   15.60
   6   4   8   16.50   13.90
   6   4   8   -3.90   15.10
   7  -4   8    0.60   16.10
  -7  -4  -8    8.40   20.00
  -7   4  -8  -21.90   18.60
   7  -5  -8   19.10   17.30
  -7  -5   8   35.30   19.70
  -7  -5   8   69.69   17.60
  -7   5   8   47.10   29.70
  -7   5   8   20.60   15.60
  -6  -5   8   -7.20   14.20
   6  -5  -8  -10.90   15.60
  -6  -5   8   -1.40   15.80
  -6   5   8  -10.30   13.60
  -6   5   8   17.00   13.60
  -5  -5   8    9.20   13.30
   5  -5  -8   21.50   13.60
  -5  -5   8   31.60   12.00
  -5   5   8    3.90   11.60
  -5   5   8   22.90   12.60
  -4  -5   8   14.00    8.20
  -4  -5   8   -8.60   11.40
  -4  -5   8    9.90    9.80
   4  -5  -8   28.80   12.80
  -4  -5   8   17.20   12.40
  -4   5   8   12.10   11.60
  -4   5   8   24.60    9.90
   3  -5  -8   -1.10   11.20
   3  -5  -8   -0.20   14.10
  -3  -5   8    3.60   11.80
  -3  -5   8    1.70   10.30
  -3  -5   8   12.70    8.50
  -3   5   8   25.10   11.70
   3   5  -8   11.50    8.50
   2  -5  -8   32.00   13.00
   2  -5  -8   15.10   10.80
   2  -5  -8   17.60   10.90
  -2  -5   8    7.90   10.90
  -2   5   8    8.40   10.60
   2   5  -8   46.30   11.00
  -2   5   8   10.30   11.20
   2   5  -8   26.50    8.40
   1  -5  -8   13.40   12.50
   1  -5  -8    8.70   15.40
   1  -5  -8   19.50   12.50
   1  -5  -8   11.30   10.70
   1   5  -8    1.00    7.80
  -1   5   8   -5.30   12.00
   1   5  -8    2.80    8.40
  -1   5   8    9.00    9.90
   0  -5   8   10.00    6.70
   0  -5  -8   -9.40   11.60
   0  -5  -8   -3.70   11.10
   0  -5  -8   -7.80   10.60
   0  -5   8   12.20    5.70
   0  -5  -8   11.00   11.10
   0   5  -8    4.00    8.30
   0   5   8   10.60   10.20
   0   5   8   -3.70   11.70
   0   5  -8    0.80    8.00
  -1  -5  -8    2.20   11.50
  -1  -5  -8   29.20   12.10
   1  -5   8   10.80    7.10
  -1  -5  -8   35.90   11.20
   1  -5   8   30.80    9.00
  -1  -5  -8   27.20   10.30
  -1   5  -8   11.40    8.80
   1   5   8   23.70   12.20
   1   5   8   21.70   10.70
  -1   5  -8   27.70   12.20
  -2  -5  -8    5.00   12.00
  -2  -5  -8   10.10   12.00
  -2  -5  -8   -5.00   12.30
   2  -5   8   14.90    8.30
   2  -5   8   17.40   10.50
   2  -5   8   24.30   11.30
  -2   5  -8   16.70    9.30
  -2   5  -8   -2.50   10.10
   2   5   8   -4.00   11.40
   2   5   8    4.40   12.40
   3  -5   8    0.00    9.40
   3  -5   8   16.90   12.90
  -3  -5  -8   10.20   14.90
   3  -5   8    6.30   14.20
  -3  -5  -8   -7.10   13.30
  -3  -5  -8    6.70   13.80
   3   5   8    2.70   13.10
  -3   5  -8    1.40    9.50
  -3   5  -8   12.70   11.70
   3   5   8   -0.90   12.50
  -4  -5  -8   26.10   15.70
  -4  -5  -8   53.29   17.00
   4  -5   8   28.80   11.80
  -4   5  -8   47.40   15.10
   4   5   8   58.79   14.90
   4   5   8   30.80   14.60
   5  -5   8   31.30   13.90
  -5  -5  -8   33.80   17.90
  -5  -5  -8   44.00   18.40
   5   5   8   55.19   17.50
  -5   5  -8    3.10   16.40
   5   5   8   39.70   16.90
   5  -6  -8   16.30   18.90
  -5  -6   8   18.40   20.20
  -5   6   8    4.10   19.30
   4  -6  -8   54.49   18.20
  -4   6   8   70.19   18.40
  -3  -6   8  140.29   16.10
  -3  -6   8  194.18   25.00
   3  -6  -8  121.19   19.20
  -3   6   8  136.19   19.60
  -3   6   8  175.38   21.70
   3   6  -8  109.89   14.90
   2  -6  -8    9.70   15.60
   2   6  -8  -26.20   12.20
   2   6  -8    2.80   12.10
  -2   6   8  -16.40   18.30
   1  -6  -8  -16.90   14.70
   1  -6  -8  -10.50   19.90
   1  -6  -8   21.90   15.70
   1   6  -8   13.70   11.90
   1   6  -8    7.70   12.30
  -1   6   8   -3.50   18.50
  -1   6   8  -21.00   15.30
   0  -6  -8   36.60   15.10
   0  -6  -8   17.10   16.00
   0   6  -8   41.80   12.90
   0   6   8   19.40   18.50
   0   6   8   15.80   15.50
   0   6  -8  -13.60   12.50
  -1  -6  -8  244.88   30.40
   1  -6   8  205.58   18.10
  -1  -6  -8  141.09   19.50
   1   6   8  200.78   23.10
  -1   6  -8  210.78   24.30
  -1   6  -8  175.28   23.50
   1   6   8  212.78   27.80
  -2  -6  -8   27.10   18.10
  -2  -6  -8    0.60   17.60
   2  -6   8    7.40   11.90
   2   6   8   31.50   18.30
  -2   6  -8   34.70   13.70
   2   6   8   11.80   18.20
  -2   6  -8   26.10   14.70
   3  -6   8   15.90   13.50
  -3  -6  -8  -27.80   20.60
  -3  -6  -8   -7.70   19.50
   3   6   8  -27.10   18.90
  -3   6  -8   13.00   16.50
  -3   6  -8    8.80   14.30
  10   0  -9   81.39   16.60
 -10   0   9  100.49   17.30
  -9   0   9  -11.90   13.30
   9   0  -9    9.40   11.80
   9   0  -9   14.60    9.50
  -9   0   9   19.30   10.10
  -9   0   9   18.40   12.00
  -8   0   9    2.20    9.60
  -8   0   9   -9.50    7.90
  -8   0   9    5.70    9.30
   8   0  -9   -0.70    7.60
   8   0  -9   -0.80    8.70
  -7   0   9   -0.30    7.00
   7   0  -9   -4.10    6.60
   7   0  -9    6.20    6.70
   7   0  -9   14.50    7.50
  -7   0   9    9.30    7.90
  -7   0   9    2.90    6.90
   6   0  -9  100.39   11.50
   6   0  -9   75.69   11.50
  -6   0   9   93.89   11.20
  -6   0   9   91.99   11.80
  -6   0   9   84.19   12.20
   6   0  -9   91.09   11.30
  -5   0   9   30.60    5.60
  -5   0   9   29.00    6.90
   5   0  -9   26.70    5.60
   5   0  -9   30.80    5.50
   5   0  -9   27.00    5.40
  -5   0   9   24.50    5.50
  -4   0   9   66.79    7.90
   4   0  -9   74.59    7.50
  -4   0   9   65.89    8.70
  -4   0   9   57.69    8.50
   4   0  -9   58.89    8.40
   3   0  -9  140.59    9.90
  -3   0   9  135.69    9.60
   3   0  -9  129.19    8.70
  -3   0   9  152.28   11.10
   3   0  -9  156.98   10.00
  -3   0   9  152.78    9.50
  -3   0   9  148.79    9.50
  -3   0   9  153.68    9.00
   2   0  -9  129.79    8.30
  -2   0   9  130.29    8.90
  -2   0   9  135.39    8.40
  -2   0   9  143.09    9.00
  -2   0   9  132.19    9.00
   2   0  -9  130.29    9.10
   2   0  -9  139.69    8.80
  -1   0   9   34.20    5.30
   1   0  -9   31.00    4.70
  -1   0   9   31.60    4.90
   1   0  -9   26.20    4.40
   1   0  -9   27.20    4.50
  -1   0   9   25.30    4.40
  -1   0   9   24.20    4.10
   1   0  -9   24.30    4.00
   0   0   9   81.19    7.00
   0   0   9   79.69    6.80
   0   0   9   68.49    6.40
   0   0  -9   66.79    6.60
   0   0  -9   81.79    6.70
   0   0   9   76.49    6.90
   0   0  -9   72.39    6.60
  -1   0  -9  903.61   27.10
   1   0   9  907.91   29.20
  -1   0  -9  899.21   27.20
  -1   0  -9  893.01   27.30
   1   0   9  913.81   26.90
   1   0   9  924.81   28.30
   1   0   9  910.31   27.10
   1   0   9  897.51   28.00
   2   0   9   10.90    4.30
   2   0   9    6.50    3.60
   2   0   9    6.10    3.60
  -2   0  -9   11.10    3.40
   2   0   9   15.10    4.60
  -2   0  -9    6.60    4.00
  -2   0  -9    7.80    4.50
   3   0   9   22.10    4.90
   3   0   9   12.90    4.30
  -3   0  -9   17.80    4.40
  -3   0  -9   16.40    4.90
  -3   0  -9    4.60    5.50
   3   0   9   12.70    5.30
   3   0   9   18.20    4.90
   4   0   9    8.50    5.90
   4   0   9    8.70    5.40
  -4   0  -9   19.50    5.60
   4   0   9   22.60    5.70
  -4   0  -9   17.60    5.30
  -4   0  -9   17.70    7.30
   4   0   9   14.80    6.00
   5   0   9   19.30    6.90
   5   0   9   28.10    5.80
  -5   0  -9   20.50    7.00
  -5   0  -9   30.10    7.40
  -5   0  -9   49.40   10.10
   5   0   9   16.10    9.40
  -6   0  -9   12.90    8.40
   6   0   9    9.80    8.50
  -6   0  -9   -5.60    8.70
  -7   0  -9   25.70   11.90
  -7   0  -9   56.79   11.80
   7   0   9   54.09   12.00
  -7   0  -9   77.59   14.40
   8   0   9  -24.30   13.50
  -8   0  -9    1.20   14.20
  -8   0  -9  -16.80   14.90
  -8   0  -9   15.20   14.10
   8   0   9   28.40   14.60
  10  -1  -9   60.39   13.90
 -10  -1   9   54.09   17.90
 -10  -1   9   86.49   17.50
 -10   1   9   47.70   17.20
   9  -1  -9   -9.10   10.30
  -9  -1   9    5.20    9.20
  -9  -1   9    2.90   12.20
   9   1  -9   -1.80    9.70
  -9   1   9    4.00   12.50
  -9   1   9  -19.80   14.70
   9   1  -9   10.70   12.70
  -8  -1   9   34.90    8.30
  -8  -1   9   42.60    9.90
   8  -1  -9   36.30    9.50
  -8  -1   9   24.60   10.70
  -8   1   9   49.20   10.40
  -8   1   9   29.40   11.60
   8   1  -9   33.90    7.80
  -8   1   9   22.90   11.30
   8   1  -9   29.50    8.80
  -7  -1   9   45.20    8.00
  -7  -1   9   53.49    8.20
   7  -1  -9   31.50    8.70
  -7  -1   9   50.49   10.10
   7  -1  -9   51.29    8.80
  -7   1   9   43.00    9.50
  -7   1   9   49.60    9.40
  -7   1   9   58.19   10.20
   7   1  -9   47.20    7.10
   7   1  -9   31.80    7.60
   6  -1  -9   86.39   11.10
  -6  -1   9  105.89   10.10
  -6  -1   9   82.99   11.20
  -6  -1   9   83.69   12.40
   6  -1  -9   94.29   14.00
   6  -1  -9   86.79   12.70
   6   1  -9   86.39   11.20
  -6   1   9   96.69   13.30
  -6   1   9   94.89   12.90
  -6   1   9   91.09   13.80
   6   1  -9   84.39   10.00
   6   1  -9   86.79    9.50
   5  -1  -9   15.40    5.30
  -5  -1   9   18.80    5.80
   5  -1  -9   13.30    5.30
  -5  -1   9   24.30    5.20
  -5  -1   9   28.90    5.70
  -5  -1   9   17.40    4.30
   5  -1  -9   16.20    5.80
   5   1  -9   20.30    4.40
  -5   1   9   18.70    5.90
   5   1  -9   16.50    4.50
  -5   1   9   20.00    5.70
   5   1  -9   15.70    4.90
  -4  -1   9   35.70    6.30
  -4  -1   9   31.70    4.60
  -4  -1   9   36.80    6.00
   4  -1  -9   38.50    7.20
  -4  -1   9   35.30    6.00
   4  -1  -9   28.90    5.50
   4  -1  -9   32.00    5.80
  -4   1   9   35.70    6.30
  -4   1   9   34.30    5.90
   4   1  -9   36.30    4.60
   4   1  -9   29.40    4.80
   4   1  -9   32.80    5.50
  -4   1   9   57.39    8.80
  -4   1   9   51.59    8.10
  -3  -1   9   82.79    6.00
   3  -1  -9   90.49    8.70
  -3  -1   9   90.89    7.90
  -3  -1   9   85.69    7.80
   3  -1  -9   78.69    9.30
  -3  -1   9   67.39    8.00
   3  -1  -9   78.49    8.30
   3   1  -9   87.79    8.50
  -3   1   9   88.79    8.80
  -3   1   9   88.29    8.30
  -3   1   9   70.49    9.10
  -3   1   9   94.19    9.40
  -3   1   9   74.39    8.70
   3   1  -9   76.49    5.90
  -2  -1   9  394.16   16.20
   2  -1  -9  409.96   17.90
  -2  -1   9  396.66   13.30
   2  -1  -9  392.66   15.80
  -2  -1   9  362.36   15.00
   2  -1  -9  366.76   15.80
  -2   1   9  386.96   16.10
  -2   1   9  411.66   16.60
  -2   1   9  408.16   15.20
  -2   1   9  365.96   16.90
   2   1  -9  388.66   12.70
   2   1  -9  363.16   13.60
  -1  -1   9   81.29    5.90
   1  -1  -9   85.29    8.40
  -1  -1   9   74.49    7.20
   1  -1  -9   79.89    7.60
  -1  -1   9   80.99    6.40
  -1  -1   9   85.89    7.50
   1  -1  -9   78.59    7.80
   1  -1  -9   79.69    8.00
  -1   1   9   78.19    7.50
   1   1  -9   85.69    5.90
   1   1  -9   73.89    6.90
  -1   1   9   79.79    6.30
  -1   1   9   77.29    8.20
  -1   1   9   86.19    7.60
   0  -1  -9  158.78    9.50
   0  -1  -9  161.08    9.60
   0  -1   9  142.79    9.70
   0  -1   9  156.68    8.50
   0  -1  -9  137.59   10.50
   0  -1   9  154.38    9.70
   0  -1  -9  154.38    7.90
   0   1  -9  158.48    9.70
   0   1  -9  148.59    8.30
   0   1   9  164.18   10.60
   0   1   9  148.89    8.20
   0   1   9  168.38    9.50
   0   1   9  145.79    9.90
  -1  -1  -9  395.36   14.00
   1  -1   9  391.76   17.00
   1  -1   9  376.86   15.20
  -1  -1  -9  393.56   15.50
   1  -1   9  384.66   16.50
  -1  -1  -9  393.96   17.70
  -1  -1  -9  374.06   16.10
   1   1   9  388.36   16.90
   1   1   9  393.86   16.80
   1   1   9  385.66   14.40
  -1   1  -9  405.06   15.40
   1   1   9  365.26   16.80
  -1   1  -9  412.26   17.20
   1   1   9  376.46   15.00
   2  -1   9   14.30    4.70
  -2  -1  -9   27.90    5.00
  -2  -1  -9   18.60    3.60
   2  -1   9   11.40    4.00
   2  -1   9   19.90    4.20
  -2  -1  -9   21.50    5.40
   2   1   9   17.90    4.80
   2   1   9   17.30    4.80
  -2   1  -9   19.80    5.00
   2   1   9   16.70    4.00
  -2   1  -9   22.00    4.70
   2   1   9   15.70    4.90
  -3  -1  -9  126.49    9.10
   3  -1   9  132.89   12.60
   3  -1   9  122.69    9.90
  -3  -1  -9  138.09   11.90
   3  -1   9  131.49   10.80
  -3  -1  -9  125.19   11.00
   3   1   9  131.79    9.50
  -3   1  -9  150.48   12.20
   3   1   9  134.79   12.20
   3   1   9  111.59   10.80
  -3   1  -9  132.99   11.30
   3   1   9  115.69   12.30
   4  -1   9  120.79   13.50
   4  -1   9  144.99   11.90
   4  -1   9  134.09   12.40
  -4  -1  -9  145.69   13.40
  -4  -1  -9  123.79   10.70
  -4  -1  -9  133.59   14.20
  -4   1  -9  137.59   15.10
  -4   1  -9  127.49   12.50
   4   1   9  120.69   13.80
   4   1   9  134.79   10.60
   4   1   9  108.19   14.00
  -4   1  -9  135.79   11.30
   4   1   9  142.29   12.60
  -5  -1  -9  172.08   13.90
  -5  -1  -9  177.28   16.50
  -5  -1  -9  150.88   18.00
   5  -1   9  167.68   15.60
   5  -1   9  163.88   13.20
   5   1   9  157.18   17.50
   5   1   9  169.08   17.00
  -5   1  -9  166.68   15.90
  -5   1  -9  188.08   14.40
   5   1   9  168.48   12.70
   5   1   9  158.18   15.00
  -5   1  -9  200.88   22.00
  -6  -1  -9    6.20    9.30
   6  -1   9    1.00    8.10
  -6  -1  -9    3.30    8.20
  -6   1  -9   -0.40   10.10
  -6   1  -9   11.80    8.80
  -7  -1  -9   30.90   11.30
   7  -1   9   26.70   11.60
  -7  -1  -9    9.80   11.70
   7   1   9   16.30   11.60
  -7   1  -9   -2.00   10.50
  -7   1  -9  -12.80   12.90
  -8  -1  -9   59.29   15.50
  -8  -1  -9   33.30   15.80
   8  -1   9   51.89   15.30
   8   1   9   88.19   17.80
  -8   1  -9   29.70   17.10
  -8   1  -9   53.69   14.30
 -10  -2   9   26.20   19.10
 -10  -2   9   11.30   17.50
  10  -2  -9   28.80   14.90
 -10   2   9    5.10   18.80
  -9  -2   9   27.60   14.00
  -9  -2   9   37.00   13.50
  -9   2   9   73.99   15.00
  -8  -2   9   14.90    8.50
   8  -2  -9   14.30    9.80
  -8  -2   9   27.60   10.90
  -8  -2   9   24.00   11.20
   8   2  -9    8.00    6.80
  -8   2   9    4.50   10.70
   8   2  -9    4.50   10.60
  -8   2   9    1.70   13.90
  -8   2   9   -1.60   10.30
   7  -2  -9   43.20    9.60
  -7  -2   9   33.90    9.60
  -7  -2   9   31.60    9.40
  -7  -2   9   36.40    6.80
   7   2  -9   31.40    6.70
  -7   2   9   36.40    9.80
  -7   2   9   34.70   10.10
  -7   2   9   35.30   10.70
   6  -2  -9  109.99   15.70
   6  -2  -9  112.79   14.70
  -6  -2   9  140.29   13.70
  -6  -2   9  115.69    9.50
  -6  -2   9  120.39   14.50
  -6  -2   9  114.59   11.90
   6  -2  -9  161.98   18.80
  -6  -2   9  110.09   11.80
  -6   2   9  169.68   16.90
  -6   2   9  122.49   14.70
  -6   2   9  136.79   16.50
  -6   2   9  142.59   15.00
  -5  -2   9   15.50    6.10
  -5  -2   9   23.10    5.50
  -5  -2   9   17.50    6.20
  -5  -2   9   24.30    5.10
   5  -2  -9   29.90    7.40
   5  -2  -9   35.30    8.00
   5  -2  -9   21.90    6.70
  -5   2   9   28.00    7.60
  -5   2   9   28.40    7.30
  -5   2   9   28.60    8.80
  -5   2   9   28.80    7.60
  -4  -2   9  168.88   12.70
  -4  -2   9  175.68   11.60
  -4  -2   9  177.38   10.80
   4  -2  -9  166.08   14.70
   4  -2  -9  179.28   13.10
  -4  -2   9  167.48   12.20
   4  -2  -9  179.88   13.70
  -4   2   9  175.78   13.10
  -4   2   9  163.98   13.40
  -4   2   9  162.68   14.10
  -4   2   9  174.78   13.00
  -4   2   9  177.98   14.50
  -3  -2   9  338.47   16.20
   3  -2  -9  361.36   19.20
  -3  -2   9  331.57   14.50
  -3  -2   9  342.57   16.70
  -3  -2   9  341.17   15.10
   3  -2  -9  352.46   16.50
   3  -2  -9  333.87   16.80
  -3   2   9  355.66   18.60
  -3   2   9  340.67   18.00
  -3   2   9  352.16   17.50
  -3   2   9  338.17   16.30
  -3   2   9  359.26   17.70
   2  -2  -9  113.49   10.10
   2  -2  -9  110.19   10.50
  -2  -2   9  123.19    9.60
   2  -2  -9  124.59    9.80
  -2  -2   9  125.99    9.00
  -2  -2   9  126.79    9.30
  -2   2   9  129.39   10.50
  -2   2   9  134.49   11.40
   2   2  -9  110.09    8.90
  -2   2   9  108.69   10.50
  -2   2   9  112.09   10.10
  -1  -2   9   21.80    3.10
  -1  -2   9   11.40    4.20
   1  -2  -9    5.50    4.10
   1  -2  -9   14.10    4.80
  -1  -2   9   21.00    4.80
  -1  -2   9   18.40    4.20
   1  -2  -9   23.50    4.70
   1  -2  -9   20.30    4.40
   1   2  -9   18.20    3.00
  -1   2   9   15.20    3.10
  -1   2   9   15.80    4.60
   1   2  -9   18.00    4.30
  -1   2   9   11.40    5.10
  -1   2   9   14.30    4.70
   0  -2  -9  139.09    9.50
   0  -2  -9  115.99    9.70
   0  -2   9  130.29   10.10
   0  -2  -9  124.09   11.20
   0  -2   9  126.09    7.40
   0  -2  -9   94.09   10.40
   0  -2   9  106.39    9.30
   0   2  -9  127.39   10.10
   0   2  -9  115.39    8.20
   0   2   9  128.19    9.70
   0   2   9  119.39   10.30
   0   2   9  126.59    6.90
   0   2   9  117.09   11.10
   1  -2   9   -0.40    4.50
   1  -2   9    1.20    4.30
  -1  -2  -9   13.60    4.20
   1  -2   9   -3.00    4.60
  -1  -2  -9    2.70    5.00
   1  -2   9    2.50    3.40
  -1  -2  -9    3.30    4.60
  -1  -2  -9    3.80    4.30
  -1   2  -9   -2.40    4.30
   1   2   9    2.40    3.80
   1   2   9    2.60    5.60
  -1   2  -9   -2.90    3.80
   1   2   9    3.60    4.40
   1   2   9    7.70    4.80
  -2  -2  -9   35.60    6.30
  -2  -2  -9   17.40    6.20
   2  -2   9   34.70    5.90
   2  -2   9   26.00    5.00
   2  -2   9   33.30    5.50
   2   2   9   31.70    6.30
   2   2   9   47.10    7.80
  -2   2  -9   39.80    6.40
   2   2   9   29.50    6.10
  -2   2  -9   27.90    5.80
   2   2   9   29.30    4.80
  -3  -2  -9  899.61   24.10
  -3  -2  -9  928.01   31.20
   3  -2   9  867.11   29.20
   3  -2   9  832.32   29.40
   3  -2   9  836.22   30.90
  -3  -2  -9  853.11   33.40
  -3   2  -9  868.81   30.80
   3   2   9  871.41   25.80
  -3   2  -9  832.22   31.90
   3   2   9  877.21   31.40
   3   2   9  853.31   32.20
   3   2   9  858.31   30.90
  -4  -2  -9  104.79   14.30
   4  -2   9  140.29   14.20
   4  -2   9  105.19   12.10
  -4  -2  -9  107.19   15.00
  -4  -2  -9  117.19    8.90
   4  -2   9  129.69   14.70
  -4   2  -9  115.49   16.90
   4   2   9  120.79   16.50
   4   2   9  118.39   15.10
  -4   2  -9  112.79   12.90
   4   2   9  112.79   13.10
  -5  -2  -9   52.79   10.40
   5  -2   9   66.59    8.90
  -5  -2  -9   53.39   11.10
  -5  -2  -9   78.69   10.20
   5   2   9   58.49   10.60
  -5   2  -9   41.90    9.30
   5   2   9   65.89   10.70
  -6  -2  -9   32.00    7.90
   6  -2   9   23.30   11.00
  -6  -2  -9   32.70   11.30
   6  -2   9   16.50   10.40
  -6   2  -9   40.30   12.30
   6   2   9   46.30   10.90
  -7  -2  -9   -3.00   10.20
  -7  -2  -9   18.00   13.80
   7  -2   9   -6.20   11.50
   7   2   9   20.20   13.10
  -7   2  -9  -16.80   13.60
  -8  -2  -9    0.50   14.20
  -8  -2  -9  -10.40   18.00
   8  -2   9   30.00   15.40
  -8   2  -9   13.60   19.10
   8   2   9  -12.20   17.90
   9  -3  -9   16.40   14.10
  -9  -3   9    8.30   17.10
  -9  -3   9    8.50   16.20
  -9   3   9   32.30   16.60
  -8  -3   9   11.60   13.40
   8  -3  -9   42.20   12.50
  -8  -3   9   44.90   12.60
  -8   3   9   40.50   13.30
  -8   3   9   27.90   10.20
  -7  -3   9   10.40   10.90
   7  -3  -9    8.20   10.20
  -7  -3   9    8.50   10.10
  -7   3   9    6.40    9.20
  -7   3   9    5.60   11.10
  -7   3   9   -5.30    9.90
   6  -3  -9   61.09   10.50
  -6  -3   9   74.09   10.50
  -6  -3   9   77.09   11.30
  -6  -3   9   72.69   10.60
  -6  -3   9  113.99   16.60
  -6   3   9   55.89   12.80
   5  -3  -9  591.84   29.60
  -5  -3   9  556.44   24.00
  -5  -3   9  594.14   25.20
  -5  -3   9  606.74   26.00
  -5  -3   9  544.95   24.80
  -5  -3   9  570.04   20.50
   5  -3  -9  625.64   29.90
  -5   3   9  559.44   28.90
  -5   3   9  568.04   29.00
  -5   3   9  584.74   28.80
  -5   3   9  572.84   25.50
  -4  -3   9  161.78   14.20
  -4  -3   9  192.88   14.10
   4  -3  -9  194.28   17.60
  -4  -3   9  202.08   12.00
   4  -3  -9  177.58   17.10
   4  -3  -9  180.28   15.80
  -4  -3   9  173.98   15.10
  -4  -3   9  211.08   14.30
  -4   3   9  186.18   17.50
  -4   3   9  202.68   13.80
  -4   3   9  188.58   17.30
  -4   3   9  199.08   15.30
  -4   3   9  172.78   18.20
  -3  -3   9   31.10    6.90
   3  -3  -9   34.00    7.80
   3  -3  -9   27.80    7.70
  -3  -3   9   22.30    5.70
  -3  -3   9   30.90    6.00
  -3  -3   9   38.80    6.40
   3  -3  -9   25.50    7.40
  -3  -3   9   23.20    6.70
  -3   3   9   37.00    9.10
  -3   3   9   19.80    7.40
  -3   3   9   30.00    6.90
  -3   3   9   19.40    7.30
  -3   3   9   24.20    5.60
   2  -3  -9   -1.80    6.20
   2  -3  -9   -3.80    6.10
   2  -3  -9    0.50    5.30
  -2  -3   9   -2.00    5.40
   2  -3  -9   -4.90    6.20
  -2  -3   9    0.60    4.60
  -2  -3   9    3.40    6.10
  -2   3   9   -2.70    4.50
  -2   3   9   -2.70    5.60
   2   3  -9    0.70    4.40
  -2   3   9   -4.30    7.10
  -2   3   9   -1.50    6.10
  -2   3   9   -4.60    5.20
   1  -3  -9   50.19    8.70
   1  -3  -9   43.30    6.80
   1  -3  -9   54.09    9.40
  -1  -3   9   62.39    8.10
  -1  -3   9   47.10    7.40
   1  -3  -9   60.29    8.00
  -1   3   9   65.19    5.80
  -1   3   9   42.00    7.10
  -1   3   9   37.90    6.70
  -1   3   9   53.49    8.70
   1   3  -9   46.40    7.10
   0  -3   9   21.70    6.00
   0  -3  -9   10.00    5.90
   0  -3  -9    9.30    5.70
   0  -3  -9    8.80    5.90
   0  -3   9    8.00    3.30
   0  -3   9    9.80    6.30
   0  -3  -9    6.90    5.90
   0   3   9    7.80    5.30
   0   3   9    7.00    5.60
   0   3  -9   19.10    5.10
   0   3  -9   12.10    5.30
   0   3   9   17.00    7.50
   1  -3   9   47.10    8.10
   1  -3   9   43.20    7.00
  -1  -3  -9   41.10    6.80
  -1  -3  -9   33.50    6.10
  -1  -3  -9   30.10    7.40
   1  -3   9   49.80    7.60
  -1  -3  -9   34.30    7.50
   1   3   9   42.30    7.30
  -1   3  -9   43.10    7.40
   1   3   9   48.10    6.80
   1   3   9   49.70    9.00
   1   3   9   54.69    7.00
  -1   3  -9   52.69    7.30
   2  -3   9  728.93   27.20
   2  -3   9  727.43   25.50
  -2  -3  -9  690.63   31.10
  -2  -3  -9  696.33   30.80
  -2  -3  -9  728.53   23.00
  -2  -3  -9  754.82   28.40
   2  -3   9  725.53   29.10
  -2   3  -9  734.63   27.40
   2   3   9  745.03   29.10
   2   3   9  761.52   26.80
   2   3   9  765.72   25.00
   2   3   9  740.33   31.50
  -2   3  -9  714.53   29.60
   3  -3   9  323.17   21.00
  -3  -3  -9  304.77   19.10
   3  -3   9  323.17   19.40
   3  -3   9  317.27   17.30
  -3  -3  -9  323.27   21.80
   3   3   9  310.97   19.20
   3   3   9  322.97   18.30
   3   3   9  335.87   22.30
  -3   3  -9  362.66   21.20
  -3   3  -9  324.67   20.40
   4  -3   9   57.59   11.10
   4  -3   9   69.69   11.20
  -4  -3  -9   49.10   18.90
  -4  -3  -9   57.39   11.00
   4   3   9   32.90   10.20
   4   3   9   42.50    9.30
   5  -3   9   15.80   12.10
   5  -3   9   10.20    8.80
  -5  -3  -9   -6.70   10.90
  -5  -3  -9   -3.60   12.10
   5   3   9    1.40    9.60
  -5   3  -9    1.10    9.30
   6  -3   9    8.50   10.70
  -6  -3  -9   16.20   13.40
   6  -3   9   28.70   15.30
   6   3   9   14.70   12.90
  -6   3  -9   36.10   13.10
  -7  -3  -9   41.00   17.50
   7  -3   9   57.89   14.60
  -7   3  -9   39.00   15.60
   7   3   9   43.10   16.20
  -8  -4   9   11.20   17.90
   8  -4  -9    3.50   14.90
  -8  -4   9   20.30   16.30
  -8   4   9   41.10   16.00
  -8   4   9   20.70   13.80
   7  -4  -9   21.40   12.60
  -7  -4   9   32.40   14.60
  -7  -4   9   16.90   15.30
  -7   4   9   33.00   11.80
  -6  -4   9    9.20   13.20
   6  -4  -9   18.30   11.60
  -6  -4   9   16.60   10.80
  -6   4   9   27.20   10.30
  -5  -4   9  224.98   24.20
   5  -4  -9  234.68   21.90
  -5  -4   9  257.77   20.30
  -5  -4   9  245.38   17.90
  -5  -4   9  187.18   19.70
  -5   4   9  254.27   18.20
  -5   4   9  230.68   21.20
  -5   4   9  258.17   24.80
   4  -4  -9  101.39   13.60
  -4  -4   9   79.89   10.70
  -4  -4   9   68.89   10.40
  -4  -4   9   84.69   12.40
  -4  -4   9   80.89   12.60
   4  -4  -9   50.09   11.30
  -4  -4   9   68.09    8.80
  -4   4   9   81.79   12.10
  -4   4   9   72.39    8.90
  -4   4   9   84.69   13.00
  -3  -4   9    5.70   10.40
  -3  -4   9    3.20    6.50
   3  -4  -9   -5.70   10.40
  -3  -4   9    5.00    8.10
   3  -4  -9   11.50    8.70
   3  -4  -9   10.50    9.80
  -3  -4   9   -5.90    7.30
  -3  -4   9    1.30    6.30
  -3   4   9    6.90    6.30
  -3   4   9   15.20    8.40
  -3   4   9    7.90   11.60
  -3   4   9   -0.40   12.50
  -3   4   9   11.90    9.60
   2  -4  -9   81.99   10.50
  -2  -4   9   43.10   10.30
  -2  -4   9   69.09    9.50
  -2  -4   9   86.89   10.90
  -2  -4   9   52.29    8.30
   2  -4  -9   82.69   11.30
   2  -4  -9   87.29   11.90
   2  -4  -9   58.69   10.80
  -2   4   9   58.29   12.10
   2   4  -9   74.99   10.00
  -2   4   9   72.09   11.20
  -2   4   9   35.80    9.20
  -2   4   9   68.29   10.40
  -2   4   9   45.10    6.70
   1  -4  -9    2.50    8.60
   1  -4  -9   10.80    8.50
   1  -4  -9   11.50    7.40
   1  -4  -9    8.40    7.90
  -1  -4   9    2.20    7.30
  -1  -4   9    1.70    9.80
   1   4  -9   20.70    6.40
  -1   4   9    9.40   11.00
  -1   4   9   12.60    8.20
  -1   4   9    5.50    7.30
  -1   4   9    6.90    5.40
   0  -4   9   34.20    6.80
   0  -4  -9   38.90    9.00
   0  -4   9   31.50    4.90
   0  -4   9   42.20    5.60
   0  -4  -9   32.50    9.00
   0  -4  -9   32.00    9.10
   0  -4   9   49.20   11.30
   0  -4  -9   39.00    7.80
   0   4   9   43.50   11.50
   0   4  -9   25.50    7.10
   0   4   9   36.30    6.50
   0   4  -9   37.70    7.30
   0   4   9   45.30    8.70
   0   4   9   35.40    8.40
  -1  -4  -9    4.30    8.30
  -1  -4  -9   -7.00    8.70
  -1  -4  -9   -1.20    8.30
   1  -4   9    5.10    7.30
   1  -4   9   11.40    5.30
   1   4   9   24.20    8.20
   1   4   9   20.60    6.80
  -1   4  -9    1.40    8.90
   1   4   9   24.00    8.30
  -1   4  -9    8.70    6.70
  -2  -4  -9   21.60   12.00
  -2  -4  -9   22.70    9.80
  -2  -4  -9   52.09   13.70
   2  -4   9   35.00    7.30
  -2  -4  -9   25.70    7.20
   2  -4   9   37.20    9.40
   2   4   9   35.30    8.80
  -2   4  -9   49.99    9.00
   2   4   9   38.30    8.30
   2   4   9   24.20    8.20
  -2   4  -9   47.10   11.00
   3  -4   9   10.40   11.00
  -3  -4  -9   -7.70   10.90
  -3  -4  -9   21.40   10.40
  -3  -4  -9    4.90   10.90
   3  -4   9   14.20    8.70
  -3   4  -9   19.10    9.30
   3   4   9    9.20    9.60
   3   4   9   20.90   10.30
  -4  -4  -9  202.58   23.50
   4  -4   9  169.78   17.90
   4  -4   9  223.68   24.10
  -4  -4  -9  180.58   23.40
  -4  -4  -9  211.48   23.40
   4   4   9  189.68   21.60
   4   4   9  197.18   23.60
  -4   4  -9  215.58   22.80
   4   4   9  167.28   23.10
  -5  -4  -9   10.00   16.10
   5  -4   9    5.60   11.10
  -5  -4  -9   -1.60   14.00
   5   4   9   12.00   13.70
  -5   4  -9    7.80   12.70
   5   4   9    7.00   13.10
   6  -4   9   54.49   14.30
  -6  -4  -9   43.60   18.00
  -6   4  -9   44.90   18.40
   6   4   9   39.50   17.10
   7  -5  -9   42.70   17.60
  -7  -5   9   73.99   20.20
  -7  -5   9  103.19   20.10
  -7   5   9  105.99   18.10
  -7   5   9   67.79   17.20
  -6  -5   9   17.60   14.70
   6  -5  -9   -5.90   15.40
  -6  -5   9  -17.00   16.30
  -6   5   9    7.10   14.00
  -6   5   9   10.50   14.70
  -5  -5   9   30.90   13.60
  -5  -5   9   22.50   12.20
   5  -5  -9    2.70   13.70
  -5   5   9    4.30   11.90
  -5   5   9   -1.70   13.30
  -4  -5   9    7.00   12.00
  -4  -5   9   32.10    9.00
  -4  -5   9   25.40   10.60
   4  -5  -9   -7.20   13.20
  -4   5   9   32.50   10.20
  -4   5   9   -0.10   12.40
  -3  -5   9   10.10    9.10
  -3  -5   9   17.70    8.30
  -3  -5   9   27.30   10.60
   3  -5  -9    8.60   12.10
  -3   5   9   17.60   11.40
  -3   5   9   45.70   13.00
  -2  -5   9   31.70    7.60
   2  -5  -9   43.80   11.60
   2  -5  -9   -0.20   13.80
   2  -5  -9   23.20   12.20
  -2   5   9   19.90   11.30
  -2   5   9   26.50   13.00
   2   5  -9   25.60    9.10
  -1  -5   9   14.60    8.70
   1  -5  -9   24.50   10.80
   1  -5  -9   -1.30   12.90
   1  -5  -9    7.10   13.10
   1  -5  -9   10.60   11.60
  -1   5   9   10.30   10.50
   1   5  -9    7.20    8.50
  -1   5   9   13.60   12.00
   1   5  -9   16.10    8.50
  -1   5   9   19.10   12.20
   0  -5  -9  106.79   13.10
   0  -5   9  112.29   15.90
   0  -5  -9   82.49   14.00
   0  -5  -9  120.59   15.90
   0  -5  -9  130.69   20.40
   0   5  -9  131.49   17.50
   0   5   9  174.28   20.80
   0   5   9  169.28   25.00
  -1  -5  -9   -1.70   11.10
   1  -5   9    9.00    7.20
   1  -5   9   21.30   10.30
  -1  -5  -9   16.90   12.20
  -1  -5  -9   -0.40   11.80
  -1  -5  -9   13.70   11.90
   1  -5   9   10.60    9.10
  -1   5  -9    9.10    9.60
   1   5   9   36.90   11.40
  -1   5  -9   39.00    9.10
  -1   5  -9   19.00   14.30
   1   5   9   23.10   13.40
  -2  -5  -9   57.29   13.80
   2  -5   9   24.60   11.80
   2  -5   9   42.10    9.00
  -2  -5  -9   16.90   13.60
   2  -5   9   21.80   12.00
  -2  -5  -9   37.10   13.40
   2   5   9   49.40   14.20
  -2   5  -9   21.00   11.00
   2   5   9   42.30   13.00
   3  -5   9  -19.70   14.60
  -3  -5  -9    1.20   15.70
   3  -5   9   -1.80   10.20
  -3  -5  -9  -15.10   14.80
  -3  -5  -9    3.40   14.10
  -3   5  -9   32.80   12.70
   3   5   9    1.90   13.90
   3   5   9   30.40   13.70
  -4  -5  -9   12.80   17.60
  -4  -5  -9  -23.10   16.50
   4  -5   9  -14.70   11.60
   4   5   9    1.30   15.50
  -4   5  -9    4.30   16.00
   4   5   9  -12.30   15.60
  -5  -5  -9   47.60   19.70
  -5  -5  -9  -10.20   21.70
   5  -5   9   31.50   14.70
  -5   5  -9   -1.70   19.10
   5   5   9   31.40   19.40
   5   5   9   48.20   17.90
  -5  -6   9   27.60   20.50
   5  -6  -9    4.90   20.70
  -5   6   9   10.50   20.30
   4  -6  -9  -19.40   18.30
  -4  -6   9   -3.40   13.10
  -4  -6   9  -13.50   18.20
  -4   6   9  -10.10   19.10
   3  -6  -9   16.50   17.50
  -3  -6   9   31.10   13.80
  -3   6   9   30.60   19.50
   2  -6  -9   35.50   17.10
  -2   6   9   31.40   19.40
   2   6  -9   54.09   13.40
   2   6  -9   33.50   12.80
   1  -6  -9   -9.10   16.50
   1  -6  -9   19.50   16.50
   1   6  -9   12.20   12.50
  -1   6   9   12.40   18.70
   1   6  -9    4.90   12.80
  -1   6   9    3.00   16.10
   0  -6  -9   10.00   16.10
   0  -6  -9  -27.80   17.20
   0   6  -9  -13.10   12.70
   0   6   9   23.10   16.10
   0   6   9   31.90   18.60
   0   6  -9   -7.20   12.70
  -1  -6  -9   62.49   18.60
  -1  -6  -9   37.00   17.90
   1  -6   9   26.30   10.00
   1   6   9    0.30   17.00
  -1   6  -9   35.60   13.70
  -1   6  -9    4.40   13.10
   1   6   9    3.80   18.80
  -2  -6  -9   34.60   19.60
   2  -6   9   47.10   12.00
  -2  -6  -9   24.90   19.10
   2   6   9   21.10   19.70
  -2   6  -9   38.00   16.50
  -2   6  -9   18.20   14.10
   2   6   9   28.60   18.80
   3  -6   9   30.00   14.10
  -3  -6  -9   11.10   20.80
  -3  -6  -9   10.10   22.20
   3   6   9  -25.60   20.30
  -3   6  -9   33.80   18.10
 -10   0  10   32.70   17.20
  -9   0  10   90.79   13.70
  -9   0  10  132.09   18.30
   9   0 -10   89.79   12.40
   8   0 -10    4.60    8.00
  -8   0  10    6.40   10.00
  -8   0  10    5.10    8.50
  -8   0  10   14.50   10.30
   8   0 -10    9.40    9.50
   7   0 -10    0.60    7.60
  -7   0  10    2.00    7.60
  -7   0  10   -3.80    6.70
   7   0 -10   -1.30    6.80
   7   0 -10  -11.90    8.00
  -7   0  10  -10.00    7.50
   6   0 -10   17.00    6.30
   6   0 -10   30.60    6.50
   6   0 -10   24.60    6.60
  -6   0  10   20.70    6.90
  -6   0  10   30.60    6.70
  -6   0  10   28.50    7.30
   5   0 -10   17.40    5.50
   5   0 -10   13.30    5.30
  -5   0  10   12.50    5.30
   5   0 -10    9.50    5.20
  -5   0  10   20.30    5.40
  -5   0  10   20.00    5.50
   4   0 -10  102.39   10.40
  -4   0  10   99.69    8.40
  -4   0  10   86.89    9.30
   4   0 -10  101.39    8.80
   4   0 -10   83.09    9.70
  -4   0  10   93.29    8.90
  -4   0  10   91.59    9.50
  -4   0  10  105.89   10.50
   3   0 -10   69.19    7.20
  -3   0  10   79.79    7.60
  -3   0  10   82.19    8.50
   3   0 -10   83.19    8.80
  -3   0  10   80.99    7.30
  -3   0  10   81.79    7.90
   2   0 -10   81.29    8.40
  -2   0  10   79.99    7.80
  -2   0  10   73.39    7.40
   2   0 -10   78.09    9.20
  -2   0  10   77.19    7.80
  -2   0  10   81.89    7.10
   2   0 -10   82.89    7.10
   1   0 -10    5.20    3.70
   1   0 -10    0.50    3.00
  -1   0  10    0.00    2.90
  -1   0  10    4.60    2.90
   1   0 -10   -0.70    3.10
  -1   0  10    7.90    3.30
  -1   0  10    3.50    3.90
   1   0 -10    6.80    3.60
   0   0 -10   70.69    6.70
   0   0  10   82.89    7.50
   0   0  10   61.79    7.30
   0   0 -10   71.09    7.10
   0   0 -10   62.09    6.90
   0   0  10   78.09    7.00
   0   0  10   71.19    7.30
   1   0  10 1244.08   35.10
   1   0  10 1250.27   37.90
  -1   0 -10 1253.87   35.80
   1   0  10 1237.08   36.50
   1   0  10 1292.17   35.70
   1   0  10 1262.77   36.20
  -1   0 -10 1281.07   35.90
  -1   0 -10 1253.97   35.60
  -2   0 -10  322.07   15.20
  -2   0 -10  320.47   14.90
   2   0  10  307.07   16.50
   2   0  10  309.17   15.60
   2   0  10  306.07   14.60
  -2   0 -10  317.87   15.90
   3   0  10   -1.10    4.80
   3   0  10   12.00    5.30
   3   0  10   10.70    4.70
   3   0  10    6.90    6.30
  -3   0 -10    8.90    4.60
  -3   0 -10   -9.70    6.20
  -3   0 -10    4.00    5.30
   4   0  10    3.30    6.10
   4   0  10    4.90    5.60
   4   0  10    6.20    7.10
  -4   0 -10    7.00    5.90
  -4   0 -10    0.70    5.70
  -4   0 -10    5.20    8.40
   4   0  10   -5.00    6.10
  -5   0 -10   30.20    7.60
  -5   0 -10   25.60    7.70
   5   0  10   18.90    8.20
   5   0  10   20.10    7.50
  -5   0 -10   32.50   19.20
   5   0  10   27.90    6.40
   6   0  10   -1.00    9.10
  -6   0 -10   22.20    9.20
  -6   0 -10    1.60    9.30
   6   0  10    3.40    9.00
   7   0  10   18.30   12.30
  -7   0 -10    1.20   12.30
  -7   0 -10   -3.50   12.10
   7   0  10   -1.60   11.30
   8   0  10  -35.10   15.80
   8   0  10    6.60   24.80
  -8   0 -10  -11.60   15.20
  -8   0 -10    3.70   16.80
 -10  -1  10  131.99   21.10
  10  -1 -10  122.59   15.70
 -10  -1  10  158.38   20.20
 -10   1  10  113.19   21.00
  -9  -1  10   17.80    9.60
   9  -1 -10   24.50   11.20
  -9  -1  10   -5.30   12.80
   9   1 -10   14.20   10.20
  -9   1  10   -5.00   15.30
  -9   1  10   19.10   11.60
  -9   1  10   21.10   12.40
   8  -1 -10   12.80    9.50
  -8  -1  10   12.70    7.90
  -8  -1  10    6.10    9.10
  -8  -1  10   -8.70   10.20
  -8   1  10   28.00   11.60
  -8   1  10    9.40   10.40
  -8   1  10    7.80    9.70
   8   1 -10    5.90    8.90
  -7  -1  10  144.09   14.20
   7  -1 -10  142.89   18.40
  -7  -1  10  170.78   14.90
   7  -1 -10  154.68   15.60
  -7  -1  10  165.68   17.70
   7   1 -10  156.08   14.70
  -7   1  10  167.58   18.30
  -7   1  10  164.78   17.50
   7   1 -10  156.08   12.60
   7   1 -10  129.49   14.10
  -7   1  10  163.98   17.80
  -6  -1  10   60.99    8.60
   6  -1 -10   32.90    7.60
   6  -1 -10   52.19    8.60
  -6  -1  10   45.30    9.10
  -6  -1  10   43.00    6.90
  -6  -1  10   40.00    5.50
   6  -1 -10   38.90    7.60
  -6   1  10   33.50    7.90
   6   1 -10   36.90    6.80
  -6   1  10   41.90    8.10
  -6   1  10   45.00    8.10
   6   1 -10   41.20    6.90
   6   1 -10   29.50    5.90
   5  -1 -10   13.60    6.40
  -5  -1  10   14.50    4.80
   5  -1 -10   22.90    6.30
  -5  -1  10    8.90    5.70
   5  -1 -10   16.80    6.00
  -5  -1  10    0.50    5.50
  -5  -1  10   15.40    4.30
   5   1 -10   14.20    5.30
   5   1 -10    9.50    4.60
  -5   1  10   12.00    5.80
  -5   1  10   17.80    6.80
   5   1 -10   15.90    4.20
  -5   1  10   15.70    6.20
   4  -1 -10   22.00    5.90
  -4  -1  10   13.60    5.30
   4  -1 -10   11.50    5.10
  -4  -1  10   19.60    5.10
  -4  -1  10   12.20    3.70
   4  -1 -10    9.40    4.90
  -4  -1  10   25.80    5.20
  -4   1  10   17.20    4.80
  -4   1  10   17.60    5.60
   4   1 -10   14.90    3.80
  -4   1  10   19.40    5.10
   4   1 -10   12.10    4.90
  -4   1  10   14.60    5.50
  -4   1  10   18.30    6.30
   4   1 -10   15.90    4.10
  -3  -1  10  296.27   14.10
   3  -1 -10  308.47   16.30
   3  -1 -10  270.27   14.40
   3  -1 -10  293.77   14.60
  -3  -1  10  292.37   11.70
  -3  -1  10  313.47   15.00
   3   1 -10  282.77   12.70
  -3   1  10  315.47   15.80
  -3   1  10  289.97   15.50
   3   1 -10  295.87   11.50
  -3   1  10  303.97   14.90
  -3   1  10  296.07   15.50
   3   1 -10  304.87   14.50
  -2  -1  10   91.59    6.70
   2  -1 -10   87.19    9.20
   2  -1 -10   98.29    8.10
  -2  -1  10   77.09    8.20
  -2  -1  10   70.29    8.10
   2  -1 -10   61.29    8.50
  -2   1  10   94.59    9.60
  -2   1  10   87.99    8.30
  -2   1  10   87.09    7.70
   2   1 -10   99.29    7.40
   2   1 -10   93.59    6.30
  -2   1  10   84.39    9.10
  -1  -1  10   15.90    3.70
   1  -1 -10   16.40    4.80
  -1  -1  10    9.20    3.60
   1  -1 -10   17.40    3.90
  -1  -1  10   18.40    3.60
   1  -1 -10   10.70    4.00
   1  -1 -10   10.60    4.20
  -1  -1  10   17.70    4.10
  -1   1  10   19.30    3.60
  -1   1  10   16.60    4.10
   1   1 -10   20.50    3.50
  -1   1  10   16.80    4.30
   1   1 -10   13.40    3.20
  -1   1  10   26.00    5.20
   0  -1  10   88.79    8.90
   0  -1 -10   96.59    9.30
   0  -1  10  118.19    9.30
   0  -1 -10  103.39    7.10
   0  -1  10  103.49    7.60
   0  -1 -10  107.49    9.70
   0  -1 -10   93.49    8.50
   0  -1 -10   87.89    8.90
   0   1  10  100.69    7.60
   0   1 -10   96.09    8.30
   0   1  10  100.19    8.90
   0   1  10   90.49    9.40
   0   1  10  109.89    8.60
   0   1 -10  101.49    7.50
  -1  -1 -10  133.39   10.30
   1  -1  10  136.99    9.00
  -1  -1 -10  133.09   11.00
   1  -1  10  146.49   10.50
  -1  -1 -10  129.89    8.00
   1  -1  10  130.99   10.20
   1  -1  10  141.99   10.60
   1   1  10  161.68   11.30
  -1   1 -10  145.79   10.00
  -1   1 -10  139.19    9.80
   1   1  10  128.39   10.60
   1   1  10  136.79    8.90
   1   1  10  139.29   10.20
   1   1  10  122.89    9.60
   2  -1  10   16.60    4.60
   2  -1  10   27.20    5.80
   2  -1  10   15.10    4.60
  -2  -1 -10   15.40    5.10
  -2  -1 -10   22.20    4.00
  -2  -1 -10   26.50    6.20
   2   1  10   16.30    4.70
  -2   1 -10   15.30    5.50
   2   1  10   12.60    4.10
   2   1  10   14.30    5.60
  -2   1 -10   19.80    4.50
   2   1  10   17.50    5.90
  -3  -1 -10  141.39   12.50
  -3  -1 -10  129.79   12.80
   3  -1  10  134.69   11.20
  -3  -1 -10  112.49    9.50
   3  -1  10  123.79   11.10
   3  -1  10  106.99   12.80
  -3   1 -10  125.29   11.90
   3   1  10  136.39   10.10
  -3   1 -10  131.99   13.30
   3   1  10  136.69   12.10
   3   1  10  144.99   13.20
   3   1  10  116.39   13.50
  -4  -1 -10  121.39   11.20
   4  -1  10  109.19   14.30
  -4  -1 -10  117.99   13.60
  -4  -1 -10   91.29   10.60
   4  -1  10  106.39   12.80
   4  -1  10  103.29   12.30
   4   1  10  112.79   13.00
   4   1  10   98.29   14.70
  -4   1 -10  111.89   12.40
  -4   1 -10  108.69   16.20
   4   1  10  102.89   14.80
   4   1  10  118.49   11.30
  -5  -1 -10   91.59   12.30
  -5  -1 -10  116.49   13.40
   5  -1  10  120.39   14.30
   5  -1  10  112.69   14.90
  -5  -1 -10  106.19   15.50
   5   1  10  130.79   13.00
  -5   1 -10  123.09   14.10
   5   1  10  126.49   14.90
   5   1  10  126.69   17.80
  -5   1 -10  120.69   15.20
  -6  -1 -10    7.80    8.60
   6  -1  10    2.10    9.00
  -6  -1 -10   -8.50   10.00
   6   1  10   -5.20    7.90
  -6   1 -10   12.10   10.70
  -6   1 -10    1.60    9.40
   6   1  10   -7.90   17.60
   7  -1  10    5.30   12.00
  -7  -1 -10    1.20   11.40
  -7  -1 -10    8.90   13.40
   7   1  10   12.80   12.70
  -7   1 -10   -9.60   12.10
  -7   1 -10    6.70   13.90
   8  -1  10   29.30   16.40
  -8  -1 -10   28.70   17.60
  -8  -1 -10  -10.80   15.70
   8   1  10   -7.90   17.10
  -8   1 -10   32.20   17.50
 -10  -2  10    4.60   17.60
 -10  -2  10    1.20   18.00
  10  -2 -10    0.30   15.50
 -10   2  10   36.40   18.50
  -9  -2  10    8.60   14.70
  -9  -2  10   16.30   14.10
  -9   2  10   16.40   14.10
  -8  -2  10   10.80    8.40
  -8  -2  10   -3.20   11.50
   8  -2 -10   26.20   10.20
  -8  -2  10   12.80   11.10
  -8  -2  10   -2.10    8.30
  -8   2  10    7.20   11.30
  -8   2  10   -9.50    8.70
   8   2 -10   20.30   10.10
  -8   2  10   14.90   14.90
  -8   2  10    9.50   11.70
   8   2 -10   -1.10    7.00
  -7  -2  10   25.20    6.80
  -7  -2  10   39.20    6.70
  -7  -2  10   32.40    9.20
   7  -2 -10   42.50    9.90
   7   2 -10   19.60    6.10
   7   2 -10   27.00    6.50
  -7   2  10   24.40   11.60
  -7   2  10   39.60   10.90
  -6  -2  10   45.90    6.80
  -6  -2  10   68.49    7.70
  -6  -2  10   62.39    9.30
   6  -2 -10   48.90   10.10
   6  -2 -10   31.10    8.50
  -6  -2  10   61.09    9.80
  -6   2  10   50.09    9.70
  -6   2  10   45.60   10.80
  -6   2  10   50.39    9.70
  -6   2  10   43.20    9.50
  -5  -2  10  400.26   21.20
  -5  -2  10  407.36   17.90
  -5  -2  10  408.66   19.60
   5  -2 -10  395.86   21.20
  -5  -2  10  401.86   17.50
   5  -2 -10  422.26   23.00
   5  -2 -10  394.16   21.60
  -5   2  10  420.06   22.70
  -5   2  10  417.76   22.90
  -5   2  10  389.76   22.30
  -5   2  10  435.26   21.40
   4  -2 -10   44.60    7.90
  -4  -2  10   53.99    7.80
   4  -2 -10   51.29    9.10
  -4  -2  10   45.70    6.00
  -4  -2  10   41.90    5.80
   4  -2 -10   44.40    7.40
  -4  -2  10   44.70    7.40
  -4   2  10   33.50    6.70
  -4   2  10   46.10    8.50
  -4   2  10   39.20    7.60
  -4   2  10   42.30    8.20
  -4   2  10   36.00    6.50
   3  -2 -10  373.06   20.30
  -3  -2  10  407.56   19.00
  -3  -2  10  386.76   18.10
  -3  -2  10  373.16   16.20
   3  -2 -10  389.66   18.50
  -3  -2  10  392.66   16.80
   3  -2 -10  387.16   18.60
  -3   2  10  396.96   19.30
  -3   2  10  375.66   19.10
  -3   2  10  388.86   20.20
  -3   2  10  406.56   18.60
  -3   2  10  415.46   20.20
  -2  -2  10  114.19    9.60
   2  -2 -10  107.69   10.40
   2  -2 -10  101.79   10.60
  -2  -2  10  102.09    9.30
   2  -2 -10  107.39   11.00
  -2  -2  10   96.89    9.80
  -2   2  10   88.69    9.20
  -2   2  10  104.79   11.10
  -2   2  10  115.29   10.20
  -2   2  10  103.19   11.50
   2   2 -10   93.29    9.20
   1  -2 -10  178.48   13.30
   1  -2 -10  195.28   12.50
  -1  -2  10  175.38   12.20
  -1  -2  10  192.98    8.70
   1  -2 -10  182.48   12.00
  -1  -2  10  180.08   11.80
  -1  -2  10  185.38   12.00
   1  -2 -10  176.28   13.50
   1   2 -10  178.98   11.90
   1   2 -10  188.78    8.80
  -1   2  10  196.38   14.50
  -1   2  10  182.78    9.60
  -1   2  10  194.98   12.90
  -1   2  10  193.18   12.80
   0  -2  10  146.59   10.90
   0  -2  10  147.29   11.70
   0  -2  10  141.79    8.40
   0  -2 -10  135.69   11.30
   0  -2  10  141.29   11.40
   0  -2 -10  141.39   10.40
   0  -2 -10  136.59   12.10
   0  -2 -10  141.29   12.70
   0   2 -10  146.09    9.20
   0   2  10  142.69   11.60
   0   2  10  131.19    7.90
   0   2  10  154.08   12.50
   0   2 -10  125.09   10.50
   0   2  10  144.29   10.80
  -1  -2 -10   18.50    6.10
   1  -2  10   18.10    4.20
  -1  -2 -10   27.60    6.70
  -1  -2 -10   21.20    5.40
  -1  -2 -10   20.10    5.20
   1  -2  10   19.00    5.40
   1  -2  10   21.90    5.40
   1  -2  10   11.50    4.40
   1   2  10   25.10    5.40
   1   2  10   17.80    5.50
  -1   2 -10   25.10    5.30
  -1   2 -10   26.70    5.70
   1   2  10   22.00    6.70
   1   2  10   26.50    5.30
   2  -2  10   69.59    8.50
   2  -2  10   56.29    7.60
  -2  -2 -10   74.39   11.30
  -2  -2 -10   73.69   11.30
   2  -2  10   51.29    7.30
  -2  -2 -10   68.49    5.80
   2   2  10   41.60    7.60
  -2   2 -10   52.49    7.40
   2   2  10   61.99    8.70
   2   2  10   84.19   11.00
  -2   2 -10   68.19    9.40
   2   2  10   66.69    9.10
  -3  -2 -10  273.37   17.30
   3  -2  10  234.58   14.90
  -3  -2 -10  269.47   11.20
   3  -2  10  247.78   17.50
   3  -2  10  254.37   16.30
  -3  -2 -10  276.07   18.60
   3   2  10  264.17   13.60
   3   2  10  260.97   16.80
  -3   2 -10  282.07   17.70
   3   2  10  280.57   19.10
   3   2  10  266.27   17.40
  -3   2 -10  251.17   17.50
  -4  -2 -10  299.07   20.70
  -4  -2 -10  325.37   14.00
   4  -2  10  330.87   19.60
   4  -2  10  309.57   20.20
  -4  -2 -10  303.97   20.70
   4  -2  10  330.37   18.80
   4   2  10  306.87   21.50
  -4   2 -10  353.06   21.30
   4   2  10  302.97   20.80
   4   2  10  306.97   19.30
  -5  -2 -10   51.69   12.00
   5  -2  10   40.70    9.70
  -5  -2 -10   53.39   13.20
   5  -2  10   50.89    9.60
  -5  -2 -10   62.19    7.50
   5   2  10   51.79   10.00
  -5   2 -10   48.10   10.30
   6  -2  10   38.30   12.30
  -6  -2 -10   57.89    8.80
  -6  -2 -10   36.10   12.90
   6  -2  10   49.90   10.50
  -6   2 -10   59.49   12.70
  -7  -2 -10   15.50   14.80
  -7  -2 -10   -8.70   10.80
   7  -2  10   14.70   13.00
   7   2  10  -29.70   14.70
  -7   2 -10   -8.20   14.10
  -9  -3  10   -1.00   17.70
  -9  -3  10    2.60   17.20
   9  -3 -10    8.70   15.00
  -9   3  10    3.10   16.70
  -9   3  10    7.10   12.70
   8  -3 -10   -3.50   12.40
  -8  -3  10   13.00   13.70
  -8  -3  10   26.60   13.90
  -8   3  10   -2.80   10.90
  -8   3  10   13.80   12.60
   7  -3 -10   -1.40   15.70
  -7  -3  10    4.60   11.40
  -7   3  10   -6.10   10.00
  -7   3  10   10.20   11.50
  -6  -3  10   -4.00    9.10
   6  -3 -10    0.30    9.30
  -6  -3  10    1.10    5.50
  -6  -3  10   -4.30    9.30
  -6  -3  10   -9.30    8.90
  -6   3  10    0.00   10.40
  -6   3  10   -3.50   12.40
  -6   3  10    6.60    8.60
  -5  -3  10  108.49   13.90
  -5  -3  10   88.69   11.30
  -5  -3  10   83.29    9.80
   5  -3 -10   93.39   13.80
   5  -3 -10   83.79   11.70
  -5  -3  10   82.99   10.80
  -5  -3  10   89.19    9.70
  -5   3  10  129.79   14.30
  -5   3  10   79.29   12.30
  -5   3  10  125.09   17.90
  -5   3  10   69.79   13.90
  -4  -3  10  954.30   29.50
  -4  -3  10  899.21   32.20
   4  -3 -10  975.50   34.80
   4  -3 -10  982.80   38.50
  -4  -3  10  933.21   31.90
  -4  -3  10  925.81   33.60
  -4  -3  10  961.30   33.40
   4  -3 -10  905.81   34.70
  -4   3  10  975.00   37.60
  -4   3  10  901.31   36.70
  -4   3  10  968.10   36.80
  -4   3  10  901.91   35.30
  -4   3  10  989.40   33.20
   3  -3 -10   23.90    7.90
   3  -3 -10   21.90    7.50
  -3  -3  10   16.00    6.10
   3  -3 -10   32.30    8.20
  -3  -3  10   20.80    7.30
  -3  -3  10   23.20    5.90
  -3  -3  10   26.20    6.20
  -3  -3  10   20.50    5.90
  -3   3  10   34.10    8.70
  -3   3  10   35.10    6.20
  -3   3  10   16.10    7.40
  -3   3  10   24.50    8.70
  -3   3  10   30.60    6.90
  -2  -3  10  154.78   12.80
   2  -3 -10  134.09   14.50
  -2  -3  10  162.58   14.80
   2  -3 -10  186.78   14.60
   2  -3 -10  148.99   13.80
  -2  -3  10  153.48   12.60
   2  -3 -10  128.69   12.80
  -2   3  10  150.58   13.50
  -2   3  10  142.39   16.00
   2   3 -10  154.58   11.90
  -2   3  10  154.28   14.70
  -1  -3  10   41.70    7.10
   1  -3 -10   26.80    7.40
  -1  -3  10   39.90    7.10
  -1  -3  10   33.00    7.50
   1  -3 -10   34.80    7.80
   1  -3 -10   30.70    6.90
   1  -3 -10   45.50    7.00
  -1   3  10   38.10    7.70
  -1   3  10   44.80    6.00
  -1   3  10   40.30    7.30
   1   3 -10   34.60    6.40
  -1   3  10   28.10    8.60
   0  -3  10   16.90    3.70
   0  -3  10   23.40    6.10
   0  -3 -10    2.70    6.70
   0  -3 -10   28.70    6.30
   0  -3  10   22.00    7.30
   0  -3 -10   20.60    7.60
   0  -3 -10   18.30    6.50
   0   3  10   15.20    8.00
   0   3  10   11.20    6.00
   0   3  10    6.90    6.20
   0   3 -10   19.80    5.70
   0   3 -10   21.30    5.70
  -1  -3 -10   10.60    7.30
  -1  -3 -10    9.80    7.50
   1  -3  10   22.00    7.60
  -1  -3 -10   18.00    6.00
  -1  -3 -10   11.40    6.90
   1  -3  10    9.90    6.50
   1  -3  10   16.90    4.70
   1   3  10   15.80    6.60
   1   3  10   24.50    6.50
   1   3  10   24.20    6.50
   1   3  10    1.20    8.50
  -1   3 -10   33.70    7.40
  -1   3 -10   21.50    7.20
  -2  -3 -10   22.70    8.30
  -2  -3 -10   10.80    6.20
  -2  -3 -10   14.00    8.70
  -2  -3 -10   25.20    8.60
   2  -3  10   19.20    5.30
   2  -3  10   13.50    7.80
   2  -3  10   19.20    8.50
   2   3  10   20.80    6.50
  -2   3 -10   26.70    7.80
   2   3  10   16.90    7.30
   2   3  10   16.60    7.60
   2   3  10    8.80    9.50
  -2   3 -10   17.30    8.90
   3  -3  10   62.79   10.30
  -3  -3 -10   44.20   10.70
  -3  -3 -10   48.70    9.80
   3  -3  10   57.39    9.80
   3  -3  10   54.89    8.30
   3   3  10   69.79    9.70
  -3   3 -10   48.20    8.70
   3   3  10   55.59    9.80
  -4  -3 -10   43.90   11.70
   4  -3  10   13.20   11.60
   4  -3  10   26.40    7.80
  -4  -3 -10   20.10   11.90
   4  -3  10   27.50   11.00
  -4   3 -10   42.10    9.50
   4   3  10   11.60   11.10
   4   3  10   16.10    9.70
  -5  -3 -10    5.40   11.70
  -5  -3 -10    6.00   14.00
   5  -3  10   18.70    9.30
   5   3  10   12.70   11.20
  -5   3 -10   13.10   12.00
   6  -3  10   -7.80   12.10
  -6  -3 -10    4.70   14.50
  -6   3 -10   23.30   14.70
   6   3  10   29.40   26.10
  -7  -3 -10   37.20   18.90
  -7   3 -10   96.09   20.40
   7   3  10   74.89   18.50
  -8  -4  10   12.30   18.60
   8  -4 -10   24.50   15.70
  -8  -4  10   40.00   17.00
  -8   4  10   34.30   17.00
  -8   4  10   20.20   14.30
  -7  -4  10   60.59   15.80
   7  -4 -10   49.70   14.10
  -7  -4  10   75.99   14.20
  -7   4  10   54.39   13.20
  -7   4  10   54.29   13.20
   6  -4 -10   12.30   11.60
  -6  -4  10    6.00   11.30
  -6  -4  10    5.40   14.40
  -6   4  10   -0.80   13.60
  -6   4  10   -1.60   10.60
  -6   4  10   -0.10   11.20
  -5  -4  10    7.60    6.40
  -5  -4  10    9.80    9.10
   5  -4 -10    4.30   10.90
  -5  -4  10    7.40   13.10
  -5  -4  10   -1.50   10.30
  -5   4  10    2.20   12.30
  -5   4  10    8.90   11.70
  -5   4  10    5.20    9.00
  -4  -4  10  158.38   22.60
  -4  -4  10  145.59   14.80
  -4  -4  10  128.49   16.50
   4  -4 -10  114.89   15.80
  -4  -4  10  122.89   15.00
  -4  -4  10  108.69   16.10
  -4   4  10  121.99   15.10
  -4   4  10  106.79   18.00
  -3  -4  10   31.10    7.90
   3  -4 -10    8.60   10.60
  -3  -4  10   24.20    9.30
   3  -4 -10   -0.10    9.90
  -3  -4  10   19.90    7.50
  -3  -4  10   11.70    7.20
  -3  -4  10    7.00   11.50
  -3   4  10   31.60    9.80
  -3   4  10   24.30    7.40
  -3   4  10   12.40    8.70
  -2  -4  10   61.89    8.10
  -2  -4  10   54.39    8.80
   2  -4 -10   69.09   11.80
   2  -4 -10   56.79   10.90
   2  -4 -10   53.69   10.70
   2  -4 -10   42.60   10.50
  -2  -4  10   70.19   12.50
  -2  -4  10   49.50    9.90
   2   4 -10   52.49    7.90
  -2   4  10   46.70    9.20
  -2   4  10   46.80   10.80
  -2   4  10   32.70    6.80
  -2   4  10   51.89   20.30
   1  -4 -10    7.40    9.30
   1  -4 -10   17.10    9.50
  -1  -4  10   29.50    9.30
   1  -4 -10    9.10    8.00
   1  -4 -10    8.90    8.60
   1   4 -10    9.90    6.50
  -1   4  10   39.00   19.80
  -1   4  10   21.40    8.10
  -1   4  10   -0.30    8.90
   0  -4  10    9.70    4.70
   0  -4 -10   -6.20    8.70
   0  -4  10   10.10    7.50
   0  -4 -10    4.30    8.70
   0  -4 -10    5.90    8.60
   0  -4 -10  -11.70    9.90
   0   4  10   -7.30    8.60
   0   4 -10    1.70    7.00
   0   4  10    1.00    8.00
   0   4  10    8.90    6.80
   0   4 -10    7.80    7.60
  -1  -4 -10   14.90    9.20
  -1  -4 -10   -0.90    9.20
  -1  -4 -10    4.60    9.40
   1  -4  10   16.30    5.50
   1  -4  10   28.50    8.50
  -1  -4 -10   28.20    8.10
   1   4  10   25.70    8.90
  -1   4 -10   30.30    8.40
  -1   4 -10   21.70    9.70
   1   4  10   24.50    7.60
   1   4  10    1.50    9.10
   2  -4  10   42.70    7.40
  -2  -4 -10   36.70    8.30
   2  -4  10   37.10   10.40
  -2  -4 -10   54.09   11.50
  -2  -4 -10   44.30   10.80
  -2  -4 -10   60.09   13.40
   2   4  10   54.29    9.80
   2   4  10   44.40    9.20
   2   4  10   43.80   10.00
  -2   4 -10   43.30   10.00
   3  -4  10  337.67   24.30
  -3  -4 -10  344.97   25.50
  -3  -4 -10  302.87   23.80
  -3  -4 -10  342.17   27.30
   3  -4  10  341.07   19.90
  -3   4 -10  299.87   23.60
   3   4  10  343.47   22.30
   3   4  10  368.36   24.20
   4  -4  10   43.60   10.10
  -4  -4 -10   30.00   13.50
  -4  -4 -10   25.40   15.30
  -4  -4 -10    3.60   15.30
   4   4  10   33.80   12.80
   4   4  10   43.40   15.00
  -4   4 -10   34.40   12.40
  -5  -4 -10   20.00   15.40
   5  -4  10   13.10   11.70
  -5  -4 -10    8.40   17.30
   5   4  10   18.20   14.70
   5   4  10   -8.30   14.50
  -5   4 -10    0.00   13.50
   6  -4  10   13.00   14.90
  -6  -4 -10   19.90   19.00
  -6   4 -10   -2.80   19.10
   6   4  10   -6.40   18.30
  -7  -5  10   -9.30   20.20
  -7  -5  10   -3.50   18.30
   7  -5 -10   -0.40   19.00
  -7   5  10  -10.60   17.30
  -7   5  10   44.30   17.40
  -6  -5  10   -7.50   17.10
   6  -5 -10   15.60   16.30
  -6  -5  10   24.00   14.80
  -6   5  10    1.90   14.70
  -6   5  10   13.70   15.50
  -5  -5  10   19.60   13.90
  -5  -5  10   -1.00   13.30
   5  -5 -10    6.60   14.00
  -5   5  10    6.60   12.40
  -5   5  10  -14.60   13.90
   4  -5 -10   62.49   14.50
  -4  -5  10   31.80   12.50
  -4  -5  10   28.70    9.60
  -4  -5  10   18.60   10.50
  -4   5  10   11.90    9.90
  -4   5  10   32.20   14.70
  -3  -5  10   62.09   11.20
   3  -5 -10   62.29   14.60
  -3  -5  10   58.39    9.50
  -3   5  10   61.19   14.30
  -3   5  10   49.60    9.10
  -3   5  10   80.29   15.00
  -3   5  10   59.69   14.90
  -2  -5  10   31.50   11.60
  -2  -5  10   53.49    9.00
   2  -5 -10   16.50   11.60
   2  -5 -10   39.60   13.10
  -2   5  10   61.19   14.40
  -2   5  10   73.49   15.30
  -2   5  10   22.00   16.80
   1  -5 -10   25.80   11.90
   1  -5 -10    5.50   14.70
  -1  -5  10   12.50    9.30
  -1  -5  10   16.90    8.30
   1  -5 -10   25.00   12.50
   1   5 -10    9.60    9.10
  -1   5  10    2.90   13.20
  -1   5  10   24.60   11.30
  -1   5  10   -5.00   14.00
   0  -5 -10   11.80   14.20
   0  -5 -10   19.60   13.00
   0  -5 -10   14.00   12.70
   0  -5  10   19.30   10.00
   0  -5 -10   29.30   13.20
   0   5  10   27.80   13.30
   0   5  10   27.50   12.50
   0   5  10   33.70   14.60
   0   5 -10   35.70   10.20
  -1  -5 -10   26.70   13.70
  -1  -5 -10   10.00   13.20
  -1  -5 -10   -1.90   13.10
  -1  -5 -10   -6.70   12.30
   1  -5  10  -22.40    9.50
   1  -5  10   -1.10    7.80
   1  -5  10  -22.30   11.50
   1   5  10    0.70   14.20
   1   5  10    5.60   12.40
  -1   5 -10   20.80   10.40
   1   5  10   -0.40   12.10
   2  -5  10   83.29   14.20
  -2  -5 -10   93.99   17.40
  -2  -5 -10   78.19   16.00
   2  -5  10  104.39   15.90
  -2  -5 -10   64.39   15.10
   2   5  10   82.59   14.80
   2   5  10  105.49   16.20
  -2   5 -10   91.39   14.30
  -3  -5 -10  -14.40   15.80
   3  -5  10    5.90   10.70
  -3  -5 -10   16.30   21.60
  -3  -5 -10   -1.20   17.10
  -3   5 -10    1.90   13.40
   3   5  10    1.30   15.20
   3   5  10   10.30   15.00
  -4  -5 -10   30.00   18.20
   4  -5  10   27.10   13.20
  -4  -5 -10   63.09   19.80
   4   5  10    9.90   17.30
  -4   5 -10   25.10   15.90
   4   5  10   73.79   17.70
  -5  -5 -10   -4.60   20.90
   5   5  10   12.10   19.30
  -5   5 -10  -15.20   18.80
  -4  -6  10   -7.50   14.50
   4  -6 -10   42.90   20.00
  -4   6  10   17.50   20.80
  -3  -6  10   34.60   17.50
   3  -6 -10   39.50   19.10
  -3   6  10   47.90   20.60
   2  -6 -10   55.19   18.40
  -2  -6  10   -7.40   16.20
   2   6 -10   -5.30   13.80
  -2   6  10  -30.00   17.30
  -2   6  10  -10.10   20.10
   1  -6 -10    4.70   16.90
   1  -6 -10   41.10   18.30
  -1   6  10   -5.10   18.20
  -1   6  10   22.70   20.20
   1   6 -10   12.50   13.50
   0  -6 -10   -9.00   18.00
   0  -6 -10   11.00   17.10
   0   6  10   -3.70   19.10
   0   6  10  -20.90   20.00
   0   6 -10   -1.60   13.90
  -1  -6 -10   21.40   19.10
  -1  -6 -10   -1.10   19.30
  -1   6 -10   -7.80   14.00
   1   6  10   -1.30   19.80
   1   6  10   41.60   18.70
   2  -6  10   -9.10   12.30
  -2  -6 -10   -2.90   20.70
  -2  -6 -10   12.50   21.00
   2   6  10   38.30   20.90
   2   6  10   -3.60   20.70
  -2   6 -10   18.30   17.80
 -10   0  11   53.09   16.60
   9   0 -11   10.70   11.00
  -9   0  11    5.50   12.40
  -8   0  11   74.99   10.90
  -8   0  11   60.29   13.30
   8   0 -11   46.20   10.60
  -8   0  11   52.39   11.10
   8   0 -11   53.29    9.70
   7   0 -11   13.30    8.20
  -7   0  11    6.80   10.70
  -7   0  11    4.70    8.30
  -7   0  11   11.30    7.40
   7   0 -11   -5.70    7.10
   6   0 -11   -3.50    7.00
  -6   0  11   -0.10    6.80
  -6   0  11  -11.00    6.50
   6   0 -11    4.90    6.60
  -6   0  11   -3.60    5.80
   6   0 -11    9.90    6.20
  -5   0  11   -4.30    5.40
   5   0 -11   10.70    5.30
   5   0 -11    1.50    5.30
  -5   0  11    0.30    5.30
  -5   0  11    7.50    5.30
   5   0 -11    8.80    6.20
   4   0 -11    7.40    5.40
  -4   0  11    1.80    3.60
   4   0 -11    1.90    4.90
  -4   0  11    2.60    4.80
  -4   0  11   -0.70    4.50
   4   0 -11   -0.40    4.50
  -4   0  11   -0.50    4.50
  -3   0  11  115.69   10.00
   3   0 -11   92.09    9.70
   3   0 -11  104.99    8.70
  -3   0  11  105.09    9.60
  -3   0  11  120.69   10.00
   3   0 -11  127.59   10.40
  -3   0  11  125.69    8.80
   2   0 -11    8.80    3.90
   2   0 -11   11.90    4.50
  -2   0  11   17.80    4.40
  -2   0  11   23.50    4.60
  -2   0  11   30.90    5.30
  -2   0  11   19.60    4.20
   2   0 -11   30.70    5.60
   1   0 -11   -5.00    4.40
   1   0 -11   -0.40    3.80
   1   0 -11    7.20    3.70
  -1   0  11    6.10    3.40
  -1   0  11    5.00    3.80
  -1   0  11    8.70    4.40
   1   0 -11    4.70    3.20
  -1   0  11    5.80    3.70
   0   0  11   10.60    3.80
   0   0 -11    2.60    3.70
   0   0 -11   14.10    4.20
   0   0  11    7.00    4.00
   0   0  11    4.80    3.50
   0   0 -11   10.30    3.40
   1   0  11  320.17   15.50
  -1   0 -11  349.77   15.30
  -1   0 -11  343.57   15.60
   1   0  11  332.87   15.10
   1   0  11  335.27   16.00
  -1   0 -11  348.67   15.70
   1   0  11  324.47   17.20
  -2   0 -11   91.29    9.00
   2   0  11   95.49    9.90
  -2   0 -11  100.39   10.00
   2   0  11   83.29   11.40
   2   0  11   98.79   10.30
   2   0  11   84.09    9.80
  -2   0 -11   76.89   11.30
   3   0  11   36.30    6.30
   3   0  11   50.79    7.60
  -3   0 -11   71.39    9.10
   3   0  11   43.70    7.90
   3   0  11   45.70    6.80
  -3   0 -11   43.00    7.80
  -3   0 -11   46.10    7.50
   4   0  11   17.20    7.00
  -4   0 -11   20.80    9.40
  -4   0 -11   33.10    7.20
   4   0  11   27.70    6.70
   4   0  11   30.50    7.00
  -4   0 -11   29.60    8.30
   4   0  11   20.60    8.00
   5   0  11  104.99   15.90
   5   0  11  123.69   19.40
  -5   0 -11  122.49   15.70
   5   0  11  144.79   13.40
  -5   0 -11  125.29   15.70
  -6   0 -11    3.30   10.10
   6   0  11   16.10   10.60
   6   0  11   -3.40    9.60
  -6   0 -11    3.80   10.30
   7   0  11   11.30   12.30
  -7   0 -11   19.90   13.70
   7   0  11   -3.90   13.50
   8   0  11  -36.80   18.30
  -8   0 -11   -2.80   18.10
  -8   0 -11   12.80   17.80
   8   0  11    6.20   16.10
 -10  -1  11  -15.60   17.60
  10  -1 -11   29.40   14.90
 -10   1  11   14.30   17.10
   9  -1 -11   66.09   13.40
  -9  -1  11   90.49   16.30
  -9  -1  11   77.29   12.20
  -9   1  11   81.69   14.00
  -9   1  11   78.19   14.80
  -8  -1  11   26.20    9.80
  -8  -1  11   14.60    8.40
   8  -1 -11    9.20    9.80
  -8  -1  11   21.10   11.00
  -8   1  11   27.40   11.10
   8   1 -11   24.70    8.20
   8   1 -11   23.90   10.30
  -8   1  11    5.30   17.80
  -8   1  11   10.70   12.70
   7  -1 -11   52.49    9.90
  -7  -1  11   49.50    8.60
  -7  -1  11   52.09    8.50
   7  -1 -11   55.39   12.00
   7   1 -11   36.60    8.00
  -7   1  11   47.90   10.40
  -7   1  11   61.09   10.70
   7   1 -11   57.69    8.70
  -7   1  11   59.79   18.30
   7   1 -11   43.20    7.10
  -6  -1  11   54.59    9.10
  -6  -1  11   41.50    8.10
  -6  -1  11   36.40    5.90
   6  -1 -11   35.00    8.40
   6  -1 -11   37.40    8.50
  -6  -1  11   45.40    7.10
   6  -1 -11   37.70    8.80
  -6  -1  11   65.39    8.20
  -6   1  11   53.29    9.70
  -6   1  11   57.39   10.90
   6   1 -11   52.39    6.80
  -6   1  11   29.70    8.70
   6   1 -11   35.60    6.60
   6   1 -11   43.00    7.40
  -5  -1  11   18.20    5.70
  -5  -1  11   23.40    5.70
  -5  -1  11   12.20    4.80
   5  -1 -11   29.60    7.50
   5  -1 -11   30.00    6.90
   5  -1 -11    4.30    6.30
  -5  -1  11   20.70    6.90
   5   1 -11   18.30    4.70
   5   1 -11   31.10    6.30
  -5   1  11   22.00    6.80
   5   1 -11   17.10    4.90
  -5   1  11   29.30    7.60
  -5   1  11    2.90    5.80
  -5   1  11   24.50    6.50
  -4  -1  11  208.98   14.20
   4  -1 -11  202.68   14.70
  -4  -1  11  193.88   13.40
  -4  -1  11  206.78   12.60
   4  -1 -11  204.48   14.20
   4  -1 -11  194.08   13.50
  -4   1  11  185.28   14.60
   4   1 -11  218.08   13.60
   4   1 -11  190.78   10.20
  -4   1  11  189.88   13.00
  -4   1  11  204.18   14.30
   4   1 -11  188.38   11.40
  -4   1  11  179.88   14.00
  -3  -1  11   42.10    6.80
  -3  -1  11   52.69    5.80
   3  -1 -11   46.20    6.80
   3  -1 -11   40.80    6.90
   3  -1 -11   41.90    6.20
  -3  -1  11   46.50    6.40
  -3   1  11   45.20    6.40
   3   1 -11   47.20    6.50
  -3   1  11   50.19    7.50
  -3   1  11   39.10    6.60
  -3   1  11   30.10    6.00
   3   1 -11   42.90    5.90
  -3   1  11   64.19    8.20
   3   1 -11   42.80    6.20
   2  -1 -11    7.00    4.30
  -2  -1  11    6.60    4.20
  -2  -1  11    4.50    3.00
   2  -1 -11    9.70    5.00
  -2  -1  11    9.00    3.70
   2  -1 -11    2.80    4.40
   2   1 -11    8.70    3.50
  -2   1  11    4.80    4.30
   2   1 -11    4.80    4.10
  -2   1  11   10.60    4.00
  -2   1  11    2.90    5.30
  -2   1  11    2.30    3.60
  -1  -1  11    1.30    4.20
  -1  -1  11    3.70    4.20
  -1  -1  11    6.00    3.60
   1  -1 -11   -0.80    4.20
   1  -1 -11    6.60    4.20
   1  -1 -11    1.80    4.60
  -1  -1  11    4.50    3.20
   1  -1 -11    5.70    4.30
   1   1 -11   11.40    3.70
  -1   1  11    3.10    4.00
   1   1 -11    4.60    3.40
  -1   1  11    7.30    4.90
  -1   1  11    4.90    4.00
  -1   1  11    3.60    3.90
   0  -1  11   79.69    9.30
   0  -1  11   76.79    7.40
   0  -1 -11   76.49    9.60
   0  -1 -11   79.59    7.00
   0  -1 -11   78.39    8.70
   0  -1  11   77.79    7.50
   0  -1  11   73.79    8.90
   0  -1 -11   85.79    9.50
   0  -1 -11   71.29    9.10
   0   1  11   65.39    7.30
   0   1  11   80.29    9.60
   0   1 -11   78.89    7.90
   0   1  11   72.69    8.70
   0   1  11   68.09    8.50
   0   1 -11   71.29    7.90
  -1  -1 -11  343.27   14.10
  -1  -1 -11  361.16   17.00
   1  -1  11  362.36   15.70
   1  -1  11  339.57   16.70
   1  -1  11  345.27   17.50
  -1  -1 -11  343.27   17.70
   1  -1  11  329.57   17.00
   1   1  11  328.87   17.10
   1   1  11  323.87   17.00
   1   1  11  352.76   15.60
  -1   1 -11  337.87   15.40
  -1   1 -11  359.46   16.90
   1   1  11  342.07   17.10
   1   1  11  333.77   15.10
   2  -1  11  184.78   12.20
  -2  -1 -11  196.28   14.00
   2  -1  11  225.78   14.80
   2  -1  11  208.18   12.60
  -2  -1 -11  222.58   11.50
  -2  -1 -11  213.98   14.70
   2  -1  11  202.98   14.90
  -2   1 -11  228.58   14.30
   2   1  11  222.18   15.20
  -2   1 -11  213.68   14.20
   2   1  11  214.68   15.20
   2   1  11  207.68   14.10
   2   1  11  210.48   12.30
   3  -1  11   24.50    5.90
  -3  -1 -11   27.80    7.80
   3  -1  11   32.40    6.60
   3  -1  11   32.90    8.00
  -3  -1 -11   31.70    5.80
  -3  -1 -11   38.60    8.00
   3   1  11   28.70    5.50
   3   1  11   26.40    7.70
  -3   1 -11   29.30    7.80
   3   1  11   37.50    6.70
   3   1  11   45.50    9.20
  -3   1 -11   31.80    6.60
  -4  -1 -11  777.92   26.60
   4  -1  11  706.83   26.10
   4  -1  11  735.23   37.40
  -4  -1 -11  715.63   30.00
   4  -1  11  761.32   30.10
  -4  -1 -11  746.83   31.10
   4   1  11  674.03   31.10
   4   1  11  762.62   25.70
   4   1  11  752.52   30.40
  -4   1 -11  749.03   30.30
   4   1  11  706.13   29.90
  -5  -1 -11   55.89   11.10
  -5  -1 -11   81.69    9.50
   5  -1  11   59.19    8.90
   5  -1  11   73.99   10.80
   5   1  11   67.49   11.00
  -5   1 -11   74.79   10.50
   5   1  11   85.59   12.60
   5   1  11   69.99    8.60
  -6  -1 -11   15.20    9.60
   6  -1  11   -1.40   10.90
  -6  -1 -11   -1.90   12.90
   6  -1  11    8.70   10.60
  -6   1 -11   10.10   10.30
   6   1  11   12.00    9.10
   6   1  11   -3.50   10.80
  -6   1 -11    5.50   11.20
   7  -1  11  -26.80   13.20
  -7  -1 -11  -16.10   12.90
  -7  -1 -11   -9.40   14.40
  -7   1 -11    7.00   14.80
   7   1  11  -15.90   14.00
   7   1  11    5.50   11.70
   9  -2 -11   18.40   18.10
  -9  -2  11   18.30   15.30
  -9  -2  11   21.70   15.30
  -9   2  11   16.90   14.50
  -9   2  11   39.70   14.20
  -8  -2  11    9.20    8.40
  -8  -2  11   17.30    8.60
  -8  -2  11   28.70   12.10
  -8  -2  11   30.70   12.50
   8  -2 -11   14.80   10.90
  -8   2  11   47.80   16.20
  -8   2  11   10.80   12.00
  -8   2  11   19.00   12.90
  -7  -2  11   10.00   10.60
  -7  -2  11    0.60    6.70
   7  -2 -11    8.70    9.30
  -7   2  11   26.20   12.20
  -7   2  11   22.60   11.10
  -7   2  11    2.90    9.80
  -6  -2  11  -15.10    7.30
  -6  -2  11   -7.60    5.60
   6  -2 -11   -8.20    7.50
  -6  -2  11   -4.70    7.70
  -6   2  11  -15.60    8.50
  -6   2  11    6.50    9.80
  -6   2  11    3.70    7.90
  -5  -2  11    8.40    6.90
  -5  -2  11    9.50    6.90
  -5  -2  11   12.10    5.10
   5  -2 -11   21.40    7.80
   5  -2 -11   14.40    8.90
  -5  -2  11   21.70    6.70
   5  -2 -11   16.50    7.60
  -5   2  11   12.50    6.70
  -5   2  11   15.00    8.80
  -5   2  11    1.40    8.10
  -5   2  11    8.90    7.20
   4  -2 -11  767.32   28.50
  -4  -2  11  753.42   25.70
  -4  -2  11  724.43   28.50
  -4  -2  11  745.13   28.10
   4  -2 -11  733.73   31.10
   4  -2 -11  727.53   29.00
  -4  -2  11  738.33   25.10
  -4   2  11  761.82   29.10
  -4   2  11  759.42   30.70
  -4   2  11  702.13   28.90
  -4   2  11  702.03   28.70
  -4   2  11  715.53   29.90
  -3  -2  11  103.09   10.40
  -3  -2  11  104.99   10.10
   3  -2 -11  113.69   12.60
   3  -2 -11   98.39   11.30
  -3  -2  11  102.99   11.00
   3  -2 -11  112.99   12.40
  -3   2  11   90.59   13.10
  -3   2  11   97.09   12.70
  -3   2  11   91.49   10.60
  -3   2  11  108.59   11.90
  -3   2  11  109.39   11.20
   2  -2 -11  113.09   11.40
  -2  -2  11   85.19   10.00
  -2  -2  11   80.39    9.70
   2  -2 -11   82.19   10.90
   2  -2 -11   74.09   10.50
  -2  -2  11   98.19   10.20
  -2   2  11   90.49   12.20
  -2   2  11   82.19    9.70
  -2   2  11   79.49    8.30
   2   2 -11   71.39    9.00
  -2   2  11  106.69   11.60
  -1  -2  11  251.57   11.00
  -1  -2  11  240.78   14.80
   1  -2 -11  257.17   16.50
   1  -2 -11  258.97   16.20
  -1  -2  11  258.17   14.20
   1  -2 -11  242.58   14.50
   1  -2 -11  269.37   14.20
  -1  -2  11  262.67   13.80
  -1   2  11  253.37   15.30
   1   2 -11  237.38   10.70
  -1   2  11  238.38   11.60
   1   2 -11  248.18   14.30
  -1   2  11  263.37   15.00
  -1   2  11  238.78   16.60
   0  -2  11   18.30    5.30
   0  -2 -11   18.00    5.40
   0  -2  11   19.40    5.60
   0  -2  11   19.70    4.30
   0  -2 -11   10.30    6.00
   0  -2 -11   29.60    7.30
   0  -2  11   22.60    6.00
   0  -2 -11   20.50    6.00
   0   2  11   18.40    5.10
   0   2  11    8.20    5.10
   0   2 -11   14.50    4.90
   0   2  11   21.40    6.60
   0   2  11   23.80    4.20
   0   2 -11   22.70    5.20
  -1  -2 -11   20.70    6.40
  -1  -2 -11    9.60    5.70
  -1  -2 -11    7.60    6.20
   1  -2  11    7.10    4.90
  -1  -2 -11   10.40    6.20
   1  -2  11   12.70    6.00
   1  -2  11   14.50    6.40
   1  -2  11   13.60    4.20
  -1   2 -11    7.70    4.90
   1   2  11   11.90    7.40
   1   2  11   19.40    6.40
   1   2  11   17.20    6.40
   1   2  11   14.90    5.10
  -1   2 -11   18.00    6.00
  -2  -2 -11   28.60    8.40
  -2  -2 -11   10.50    7.20
   2  -2  11   27.20    6.60
   2  -2  11   15.50    6.90
   2  -2  11   14.70    5.10
  -2  -2 -11   19.20    3.70
   2   2  11   24.40    5.60
  -2   2 -11   18.80    6.30
   2   2  11   31.00    8.00
   2   2  11   16.80    5.70
  -2   2 -11   15.70    7.30
   2   2  11   24.20    7.30
  -3  -2 -11   44.80    6.90
   3  -2  11   18.30    8.50
  -3  -2 -11   25.90    9.00
   3  -2  11   32.60    6.90
  -3  -2 -11   35.20    9.30
   3  -2  11   34.30    8.20
   3   2  11   29.00    9.10
  -3   2 -11   13.00    7.40
   3   2  11   34.40    6.60
   3   2  11   31.00    7.10
   3   2  11   33.10    9.70
  -3   2 -11   50.89    9.50
   4  -2  11   56.59   10.00
  -4  -2 -11   78.19   12.10
  -4  -2 -11   78.09    9.50
  -4  -2 -11   49.50   10.80
   4   2  11   84.39   12.90
   4   2  11  112.79   14.80
   4   2  11   76.09   12.50
  -4   2 -11   86.19   10.90
   5  -2  11   20.10   11.20
  -5  -2 -11   13.90   10.60
  -5  -2 -11   21.90    7.10
   5  -2  11   22.30    9.60
  -5   2 -11   21.50   10.60
   5   2  11   37.00   10.00
  -6  -2 -11   25.30    8.90
   6  -2  11   23.80   13.60
   6  -2  11    3.30   11.10
  -6  -2 -11    2.20   13.00
   6   2  11   10.00   12.30
  -6   2 -11   22.40   12.80
  -7  -2 -11   15.00   16.40
   7  -2  11   22.40   14.80
  -7  -2 -11  -10.70   12.00
   7   2  11   40.10   16.60
  -7   2 -11    8.70   16.60
  -9  -3  11   19.30   18.20
   9  -3 -11    8.30   15.50
  -9  -3  11   47.40   17.40
  -9   3  11   19.10   16.90
  -9   3  11   30.90   13.40
  -8  -3  11   13.30   14.30
   8  -3 -11  -14.00   13.30
  -8  -3  11    4.80   14.70
  -8   3  11   15.20   15.20
  -8   3  11   38.20   12.10
  -8   3  11   18.40   13.70
  -7  -3  11    6.30   11.60
  -7  -3  11  -10.10   12.10
  -7  -3  11   16.70   11.60
  -7   3  11    3.70   12.90
  -7   3  11  -15.60   11.40
   6  -3 -11    5.00    9.40
  -6  -3  11   -6.20    9.30
  -6  -3  11   11.80    9.50
  -6  -3  11  -12.80   10.20
  -6  -3  11    2.20    6.20
  -6   3  11    0.60   15.50
  -6   3  11   17.20   11.20
  -6   3  11    3.30    9.40
  -5  -3  11  510.05   21.30
  -5  -3  11  563.94   28.70
   5  -3 -11  506.65   28.60
  -5  -3  11  567.74   26.20
  -5  -3  11  517.55   25.10
  -5  -3  11  543.55   24.50
  -5   3  11  563.54   30.50
  -5   3  11  613.74   34.80
  -5   3  11  564.34   25.90
  -4  -3  11  464.75   21.00
  -4  -3  11  447.66   19.00
   4  -3 -11  438.46   24.10
  -4  -3  11  452.35   22.90
  -4  -3  11  451.55   22.40
   4  -3 -11  494.25   26.70
  -4  -3  11  432.96   22.20
   4  -3 -11  434.46   23.30
  -4   3  11  435.06   25.10
  -4   3  11  464.15   22.30
  -4   3  11  454.95   23.90
  -4   3  11  436.66   26.30
  -4   3  11  457.75   25.50
   3  -3 -11   12.10    8.60
   3  -3 -11    7.20    8.60
   3  -3 -11   16.30    8.50
  -3  -3  11   13.80    7.90
  -3  -3  11    7.30    6.40
  -3  -3  11    2.30    5.60
  -3  -3  11    3.60    5.70
  -3  -3  11   10.60    7.40
  -3   3  11    6.80    6.00
  -3   3  11   27.20    6.80
  -3   3  11   16.30    9.00
  -3   3  11   18.30   10.30
  -3   3  11    9.70    7.30
   2  -3 -11   39.90    8.40
  -2  -3  11   58.29    8.30
   2  -3 -11   46.70    8.10
  -2  -3  11   49.60    8.00
   2  -3 -11   57.39    8.60
  -2  -3  11   44.60    7.40
   2  -3 -11   77.89   11.90
  -2   3  11   62.49    9.20
  -2   3  11   49.60    7.90
   2   3 -11   46.40    6.90
  -2   3  11   56.89   10.70
   1  -3 -11   15.20    7.20
   1  -3 -11   29.90    8.30
  -1  -3  11   -1.20    6.10
   1  -3 -11   11.30    6.50
   1  -3 -11    1.00    7.00
  -1  -3  11    5.70    7.70
  -1  -3  11   13.00    7.10
  -1   3  11   12.00    6.40
  -1   3  11   10.90    3.90
  -1   3  11   16.30    8.50
  -1   3  11    0.30    6.60
   1   3 -11    1.00    5.50
   0  -3  11   15.10    7.30
   0  -3  11   28.10    7.80
   0  -3 -11   21.60    7.60
   0  -3  11   21.70    4.40
   0  -3 -11   23.50    7.10
   0  -3 -11    9.20    7.20
   0  -3 -11    5.30    7.40
   0   3  11   21.60    6.90
   0   3 -11   22.30    6.50
   0   3  11   24.90    7.30
   0   3 -11    9.80    6.50
   0   3  11   22.20    9.60
   1  -3  11  -12.80    7.00
  -1  -3 -11   -9.00    7.60
   1  -3  11    5.30    8.60
   1  -3  11   -3.50    4.80
  -1  -3 -11   -0.40    8.00
  -1  -3 -11   -4.70    6.60
  -1  -3 -11   -4.60    7.40
   1   3  11    3.70    7.30
   1   3  11   -2.00    6.90
  -1   3 -11    2.20    6.30
   1   3  11    5.80    9.80
  -1   3 -11   -1.20    7.60
   1   3  11   -0.30    6.90
  -2  -3 -11    3.40    8.50
  -2  -3 -11    1.20    7.30
   2  -3  11   -5.80    9.40
   2  -3  11   -3.10    5.40
  -2  -3 -11    1.70    8.60
  -2  -3 -11  -11.30    8.80
   2  -3  11    8.90    8.70
   2   3  11    7.10    8.10
   2   3  11    9.00    6.90
  -2   3 -11    9.90    9.50
   2   3  11    8.80    7.70
  -2   3 -11    8.60    7.10
   2   3  11  -18.20   19.60
  -3  -3 -11  152.88   18.60
   3  -3  11  199.98   21.50
   3  -3  11  163.78   15.20
   3  -3  11  132.59   18.80
   3   3  11  165.08   18.10
   3   3  11  151.48   14.80
   3   3  11  163.98   17.20
  -3   3 -11  170.08   18.10
  -4  -3 -11   31.30   13.70
  -4  -3 -11   11.30   11.80
   4  -3  11   -1.60    8.30
   4   3  11   13.70   12.90
   4   3  11    4.60   10.00
  -4   3 -11   20.50   10.50
   5  -3  11   29.00   10.40
  -5  -3 -11    7.90   14.20
   5   3  11   52.09   18.40
  -5   3 -11   53.69   12.60
  -6  -3 -11  190.68   27.90
   6  -3  11  113.19   15.00
   6   3  11   86.19   16.30
  -6   3 -11  112.89   17.70
  -8  -4  11   17.70   19.00
   8  -4 -11   31.00   17.60
  -8  -4  11    1.00   17.30
  -8   4  11   65.29   17.10
  -8   4  11   21.20   15.10
  -7  -4  11   40.20   15.20
   7  -4 -11   18.40   14.40
  -7  -4  11   26.10   15.20
  -7   4  11   44.00   14.40
  -7   4  11   19.90   13.40
  -6  -4  11   14.30   15.90
  -6  -4  11    2.90   11.60
   6  -4 -11   -7.60   12.70
  -6   4  11   -9.50   11.40
  -6   4  11    1.90   14.90
  -6   4  11   21.30   12.40
  -5  -4  11   13.70   10.50
  -5  -4  11   23.90    9.90
   5  -4 -11    8.70   11.70
  -5  -4  11   14.00    6.90
  -5   4  11    2.40   12.80
  -5   4  11   12.80    9.60
   4  -4 -11   96.39   15.70
  -4  -4  11  106.19   15.70
  -4  -4  11  103.69   11.80
  -4  -4  11   92.19   10.80
  -4   4  11  102.79   15.30
  -4   4  11  109.69   16.50
  -4   4  11   92.99   10.70
   3  -4 -11  279.37   23.80
  -3  -4  11  306.17   18.40
  -3  -4  11  296.87   19.20
  -3  -4  11  285.87   17.40
   3  -4 -11  300.77   27.10
  -3   4  11  299.07   23.80
  -3   4  11  281.07   21.50
  -3   4  11  232.98   16.70
   2  -4 -11   32.40    9.90
   2  -4 -11   45.00   10.10
   2  -4 -11   32.60   11.20
  -2  -4  11   38.70    9.10
   2  -4 -11   48.70   12.10
  -2   4  11   43.80    6.00
   2   4 -11   45.20    8.90
  -2   4  11   51.89   10.20
  -2   4  11   47.60    7.70
  -2   4  11   33.60   10.80
   1  -4 -11   38.50   10.30
   1  -4 -11   49.10   10.90
   1  -4 -11   23.00    9.50
   1  -4 -11   58.09   12.10
  -1   4  11   20.30   10.30
  -1   4  11   36.70    9.40
   1   4 -11   45.30    8.30
   0  -4  11   32.40    5.50
   0  -4  11   34.80    8.70
   0  -4 -11   45.00   10.00
   0  -4 -11   52.69   16.50
   0  -4 -11   30.90   10.80
   0   4  11   39.70    9.90
   0   4  11   40.90    8.10
   0   4 -11   46.20    8.50
   0   4  11   37.50   10.20
   0   4 -11   52.59    9.40
   1  -4  11   23.60    6.60
  -1  -4 -11   36.30   10.90
  -1  -4 -11   16.30    9.10
  -1  -4 -11   33.90   10.70
   1  -4  11   40.90    9.80
  -1  -4 -11   28.70   10.50
  -1   4 -11   19.30   10.70
   1   4  11   42.10   10.40
   1   4  11   29.30    8.70
   1   4  11   25.60   10.40
  -1   4 -11   22.60    8.90
  -2  -4 -11   13.70   12.40
  -2  -4 -11    4.00    9.00
   2  -4  11    2.00   11.40
  -2  -4 -11   12.90   11.50
  -2  -4 -11  -12.30   12.30
   2  -4  11    7.10    8.40
  -2   4 -11    5.00    9.70
   2   4  11   23.70   10.50
   2   4  11   -2.60   10.00
   2   4  11   18.50   10.50
  -3  -4 -11  200.88   24.50
  -3  -4 -11  123.09   15.60
   3  -4  11  184.68   24.80
   3  -4  11  182.08   16.90
   3   4  11  193.08   21.60
   3   4  11  191.58   22.50
  -3   4 -11  166.18   21.00
  -4  -4 -11   58.09   15.40
  -4  -4 -11   39.70   15.80
   4  -4  11   29.20   11.10
   4   4  11   30.20   14.10
  -4   4 -11   32.00   14.10
   5  -4  11   34.30   13.20
  -5  -4 -11  -14.50   17.20
  -5  -4 -11   14.70   19.20
   5   4  11   15.40   24.40
  -5   4 -11   10.90   15.00
   5   4  11   10.60   16.20
   6  -4  11    8.00   16.30
  -6   4 -11   16.40   20.80
   6   4  11   47.00   20.60
  -6  -5  11  -11.90   16.00
   6  -5 -11   28.40   17.00
  -6  -5  11    5.20   17.80
  -6   5  11   -2.90   16.10
  -6   5  11    1.30   15.40
  -5  -5  11   15.50   14.80
   5  -5 -11   13.80   15.50
  -5  -5  11   19.60   13.90
  -5  -5  11   28.60    9.40
  -5   5  11    6.90   15.30
  -5   5  11   -5.00   13.20
  -4  -5  11   30.80   13.50
  -4  -5  11   35.70   10.70
   4  -5 -11   18.80   14.50
  -4  -5  11   39.20   11.30
  -4   5  11   47.20   15.50
  -4   5  11   18.10   16.50
  -4   5  11   43.60   11.00
   3  -5 -11   -3.30   14.20
  -3  -5  11   -8.80   10.40
  -3  -5  11    6.40   11.20
  -3   5  11   43.00   15.20
  -3   5  11   -1.90   12.50
  -3   5  11  -25.70   15.00
  -3   5  11    9.10    9.60
  -2  -5  11   15.10    9.80
  -2  -5  11   46.60   14.60
   2  -5 -11   38.20   12.80
   2  -5 -11   53.29   14.50
   2   5 -11   41.40   11.30
  -2   5  11   50.09   15.20
  -2   5  11   55.59   14.80
  -2   5  11   33.80   14.80
   1  -5 -11    7.80   12.50
  -1  -5  11    0.10   10.70
   1  -5 -11    5.30   12.80
  -1   5  11  -22.10   14.50
   1   5 -11   18.10   10.20
  -1   5  11  -10.40   11.70
  -1   5  11    7.50   14.30
   0  -5 -11   -5.10   14.70
   0  -5 -11   13.60   13.60
   0  -5 -11   17.40   12.90
   0  -5  11   14.60   11.30
   0   5  11    9.80   12.90
   0   5 -11   -9.60   11.30
   0   5  11   30.20   15.10
   0   5  11   26.80   14.10
   1  -5  11   18.10   13.70
  -1  -5 -11   26.30   14.60
  -1  -5 -11   -1.60   12.90
  -1  -5 -11   32.20   14.30
   1   5  11   15.40   15.00
   1   5  11    6.90   13.40
  -1   5 -11   14.40   11.20
   1   5  11   24.90   13.90
  -2  -5 -11   78.39   16.80
   2  -5  11   30.10   24.10
  -2  -5 -11   68.59   17.50
   2  -5  11   75.59   10.60
   2   5  11   95.09   17.30
  -2   5 -11  109.99   14.80
   2   5  11   95.69   16.40
  -3  -5 -11  135.19   19.70
   3  -5  11  138.49   20.70
  -3  -5 -11  121.39   20.10
  -3   5 -11   88.29   16.70
   3   5  11  119.09   19.40
   3   5  11  129.39   19.90
  -4  -5 -11   15.20   21.20
   4  -5  11    1.00   14.20
  -4  -5 -11   17.10   20.00
  -4   5 -11  -10.30   16.80
   4   5  11   16.80   18.30
   4   5  11   -4.00   18.60
  -4  -6  11  -55.29   28.30
   4  -6 -11   25.00   21.00
  -4   6  11   -2.10   22.50
   3  -6 -11   29.50   20.30
  -3  -6  11   -9.10   16.60
  -3   6  11   17.10   22.50
   2  -6 -11  -32.20   19.00
  -2  -6  11   13.90   17.50
   2   6 -11   -0.10   14.90
  -2   6  11  -28.60   21.70
  -2   6  11  -23.50   18.70
   1  -6 -11  -15.80   19.20
   1  -6 -11    2.30   18.20
  -1   6  11    0.90   18.30
   1   6 -11   13.70   14.80
  -1   6  11   19.00   22.00
   0  -6 -11   28.90   20.10
   0  -6 -11  -13.50   18.70
   0   6  11  -17.80   18.30
   0   6  11   55.49   22.10
   0   6 -11   30.10   15.60
   1  -6  11   24.40   10.60
  -1  -6 -11  -11.30   20.10
  -1  -6 -11   20.00   21.30
  -1   6 -11   36.80   16.90
   1   6  11   56.89   21.90
   1   6  11   56.69   20.30
 -10   0  12   21.20   14.20
 -10   0  12    1.00   16.60
   9   0 -12   37.10   11.70
  -9   0  12   17.20   14.30
  -9   0  12   16.40   11.60
  -8   0  12   -9.30   10.90
  -8   0  12  -17.50   11.40
   8   0 -12    3.10    9.30
  -8   0  12    0.40    9.50
  -7   0  12   19.00    8.90
   7   0 -12   15.90    9.70
   7   0 -12   18.60    8.00
  -7   0  12   11.90    7.90
  -7   0  12   18.60    9.20
  -6   0  12  634.64   27.30
  -6   0  12  632.64   29.50
   6   0 -12  637.64   26.30
   6   0 -12  638.84   25.70
  -6   0  12  616.44   26.40
   6   0 -12  644.54   26.90
  -5   0  12    3.30    6.20
  -5   0  12   -3.70    5.90
   5   0 -12  -13.10    7.00
   5   0 -12   -9.30    5.80
  -5   0  12   -4.80    6.40
   5   0 -12   -6.80    6.10
  -5   0  12   -7.60    5.80
  -4   0  12   58.09    8.90
   4   0 -12   56.09    7.50
  -4   0  12   58.39    7.90
   4   0 -12   63.79    9.40
  -4   0  12   70.79   10.40
   4   0 -12   61.09    8.10
  -4   0  12   79.99    8.60
  -4   0  12   50.29    7.00
  -3   0  12    1.30    5.40
  -3   0  12    6.10    4.80
   3   0 -12   -2.20    4.70
   3   0 -12   10.10    5.60
  -3   0  12    8.40    4.60
  -3   0  12   -3.90    3.70
   3   0 -12    7.70    4.60
  -2   0  12   11.60    5.10
  -2   0  12   -4.20    4.50
   2   0 -12   -0.30    4.20
   2   0 -12   -4.60    4.90
  -2   0  12   -0.30    3.60
  -2   0  12   -1.10    4.20
   2   0 -12   -3.40    4.50
  -1   0  12   55.19    8.50
  -1   0  12   33.30    5.90
   1   0 -12   38.60    6.40
   1   0 -12   46.90    6.50
  -1   0  12   62.59    8.50
   1   0 -12   59.59    7.70
  -1   0  12   55.79    7.40
   1   0 -12   55.59    7.20
   0   0 -12  127.79   10.60
   0   0  12  128.39   11.00
   0   0 -12  106.89    9.30
   0   0  12  108.49   10.30
   0   0  12  127.19   10.00
   0   0 -12  120.39    9.50
   0   0  12  119.49   10.40
  -1   0 -12   -2.30    5.60
   1   0  12    4.10    4.20
   1   0  12   -5.70    5.40
   1   0  12   -3.60    4.40
  -1   0 -12    3.30    4.70
   1   0  12    1.10    5.10
   1   0  12    1.50    4.80
  -1   0 -12    0.20    3.90
  -2   0 -12  344.87   18.30
  -2   0 -12  397.86   18.00
   2   0  12  367.26   17.30
   2   0  12  354.46   20.00
  -2   0 -12  373.06   17.40
   2   0  12  358.76   17.60
   2   0  12  358.76   18.60
   3   0  12   65.29    9.50
   3   0  12  107.19   12.50
  -3   0 -12   85.19   12.10
  -3   0 -12   81.79   10.70
   3   0  12   87.79   11.50
   3   0  12   82.59   12.20
  -3   0 -12   60.89    9.40
   4   0  12  361.36   19.80
  -4   0 -12  380.06   21.30
  -4   0 -12  358.86   19.80
   4   0  12  381.26   21.40
   4   0  12  356.56   19.90
  -5   0 -12  326.17   20.80
   5   0  12  322.87   20.60
   5   0  12  325.37   21.10
  -5   0 -12  299.67   21.70
   5   0  12  332.47   18.30
   6   0  12  101.39   13.90
  -6   0 -12   88.59   14.10
  -6   0 -12   94.29   16.90
   6   0  12   80.39   11.80
  -7   0 -12   -1.20   15.40
   7   0  12  -32.10   14.40
   7   0  12  -18.10   13.70
  -7   0 -12    3.30   14.20
 -10  -1  12  -29.70   17.90
 -10  -1  12    9.40   15.10
 -10   1  12    9.50   15.90
 -10   1  12   -8.00   17.20
  -9  -1  12   37.90   15.30
  -9  -1  12   55.29   11.70
   9  -1 -12   36.60   12.50
  -9   1  12   73.09   16.50
  -9   1  12   31.00   13.50
  -8  -1  12   15.40    8.80
  -8  -1  12    5.20   11.70
   8  -1 -12    1.50   10.30
  -8  -1  12  -15.90   10.00
  -8   1  12   13.70   12.10
  -8   1  12    9.70   13.40
   8   1 -12   17.10   11.30
  -8   1  12   18.40   10.90
   8   1 -12    4.40   10.60
  -7  -1  12   -1.20    7.00
  -7  -1  12   -6.30    7.20
  -7  -1  12   21.00    9.60
  -7  -1  12   -0.70    7.40
   7  -1 -12   -2.00    8.40
   7   1 -12    5.50    9.10
  -7   1  12    7.80   10.60
  -7   1  12   -0.40    9.90
  -7   1  12    6.40    9.10
   7   1 -12    4.70    6.90
  -6  -1  12   21.50    8.80
   6  -1 -12   28.60    8.50
  -6  -1  12   36.90    7.40
   6  -1 -12   26.70    9.00
   6  -1 -12   32.20   11.20
  -6  -1  12   34.50    6.50
   6   1 -12   29.20    6.80
  -6   1  12   27.30    9.10
  -6   1  12   21.40    7.70
  -6   1  12   30.60    9.10
   6   1 -12   31.90    8.00
   6   1 -12   42.30    6.50
  -5  -1  12   43.30    7.90
   5  -1 -12   48.10    8.70
  -5  -1  12   47.80    8.20
  -5  -1  12   46.00    7.20
   5  -1 -12   39.50    8.20
  -5  -1  12   39.80    6.30
   5  -1 -12   52.29    8.40
  -5   1  12   48.00    9.00
  -5   1  12   50.49    8.20
   5   1 -12   55.79    7.90
   5   1 -12   36.10    6.10
   5   1 -12   45.00    6.50
  -5   1  12   52.19    9.20
  -5   1  12   61.59   10.30
  -4  -1  12  137.79   11.90
   4  -1 -12  139.89   12.40
  -4  -1  12  116.59   11.70
   4  -1 -12  129.09   13.80
   4  -1 -12  146.69   14.10
  -4  -1  12  116.69   12.30
  -4   1  12  150.48   13.70
  -4   1  12  131.39   12.70
   4   1 -12  136.19   13.40
  -4   1  12  142.39   13.10
  -4   1  12  125.69   11.80
  -4   1  12  131.99   13.00
   4   1 -12  132.99   10.70
  -4   1  12  115.39   11.40
   4   1 -12  125.19    9.30
  -3  -1  12  107.69   10.60
   3  -1 -12  112.79   12.20
   3  -1 -12   90.79   11.10
  -3  -1  12  105.89   10.30
   3  -1 -12   86.79   10.20
  -3  -1  12   90.79    7.80
   3   1 -12   83.99    7.70
  -3   1  12   88.39    9.60
  -3   1  12  115.39   11.00
   3   1 -12   98.69   12.00
   3   1 -12   88.79    9.40
  -3   1  12   93.99   11.50
  -3   1  12  101.99   10.10
   2  -1 -12  619.04   22.70
   2  -1 -12  554.84   22.40
  -2  -1  12  577.54   21.10
  -2  -1  12  579.94   21.90
   2  -1 -12  581.14   24.60
  -2  -1  12  599.44   20.10
  -2  -1  12  606.14   23.70
   2   1 -12  614.84   19.70
   2   1 -12  590.14   21.40
  -2   1  12  574.44   21.50
  -2   1  12  591.14   23.30
  -2   1  12  590.84   24.50
  -2   1  12  591.44   23.40
   1  -1 -12    6.50    4.80
   1  -1 -12    1.70    5.40
  -1  -1  12   13.30    4.40
  -1  -1  12   -1.40    4.10
   1  -1 -12    1.50    5.20
  -1  -1  12    3.80    3.60
  -1  -1  12    3.60    4.40
   1  -1 -12    0.60    5.00
  -1   1  12    1.10    4.80
  -1   1  12    4.80    5.50
  -1   1  12    8.50    4.60
   1   1 -12    4.00    4.00
  -1   1  12    5.30    4.10
   1   1 -12    6.60    4.30
   0  -1  12   25.00    4.80
   0  -1 -12   24.90    5.70
   0  -1  12   29.10    5.00
   0  -1 -12   28.20    6.40
   0  -1 -12   29.70    6.60
   0  -1 -12   24.50    5.70
   0  -1  12   16.70    4.90
   0  -1  12   30.80    5.80
   0   1 -12   22.10    5.00
   0   1 -12   23.50    5.30
   0   1  12   27.30    6.00
   0   1  12   23.40    5.40
   0   1  12   16.40    5.00
   0   1  12   24.60    5.10
  -1  -1 -12   74.29   10.90
   1  -1  12   68.69    8.50
  -1  -1 -12   74.29   11.00
   1  -1  12   91.19    9.20
   1  -1  12   66.19   10.10
  -1  -1 -12   75.59    7.90
   1   1  12   84.39    9.90
  -1   1 -12   78.49    9.50
   1   1  12   74.79   11.30
   1   1  12   81.59   11.50
  -1   1 -12   90.99   10.70
   1   1  12   78.39    9.20
   1   1  12   61.09    9.40
   2  -1  12  196.38   15.50
   2  -1  12  213.88   13.30
  -2  -1 -12  175.18   14.90
  -2  -1 -12  211.98   15.70
   2  -1  12  205.48   13.70
   2  -1  12  216.38   15.00
  -2  -1 -12  217.28   12.20
   2   1  12  213.58   16.40
   2   1  12  206.18   13.20
  -2   1 -12  202.08   15.10
   2   1  12  225.98   16.70
   2   1  12  206.38   14.70
  -2   1 -12  223.88   14.30
  -3  -1 -12   36.20    8.90
   3  -1  12   37.70    8.10
   3  -1  12   16.40    8.40
   3  -1  12   35.30    7.80
  -3  -1 -12   38.00    8.40
  -3  -1 -12   46.70    6.80
   3  -1  12   55.29    8.20
  -3   1 -12   49.80    8.10
  -3   1 -12   27.70    9.20
   3   1  12   39.30    6.60
   3   1  12   38.20    7.10
   3   1  12   30.90    8.80
   3   1  12   41.10    9.10
  -4  -1 -12  280.47   16.10
   4  -1  12  263.47   17.80
  -4  -1 -12  258.87   20.40
   4  -1  12  283.67   20.20
   4   1  12  262.17   18.70
   4   1  12  273.17   21.30
  -4   1 -12  273.37   19.10
   4   1  12  288.17   16.80
   5  -1  12  117.49   17.10
   5  -1  12  136.39   19.20
  -5  -1 -12  120.69   15.20
  -5  -1 -12  157.98   15.00
   5  -1  12  107.29   11.50
  -5   1 -12  106.89   14.70
   5   1  12  116.99   16.30
   5   1  12  140.59   17.70
   6  -1  12   -6.00   12.40
   6  -1  12   -8.10   13.80
  -6  -1 -12    6.50   10.70
  -6  -1 -12    0.00   12.70
   6  -1  12   12.30   11.70
   6   1  12   -9.40   12.90
   6   1  12   14.30   10.30
  -6   1 -12   -9.80   11.80
  -7  -1 -12   32.60   14.20
   7  -1  12  -32.10   15.70
   7  -1  12   28.90   15.50
  -7  -1 -12  -20.40   16.60
   7   1  12    1.60   13.10
   7   1  12  -24.50   16.20
  -7   1 -12  -24.80   15.50
  -9  -2  12   54.99   11.00
  -9  -2  12   57.39   17.30
  -9  -2  12   78.99   16.50
   9  -2 -12   55.49   15.30
  -9   2  12   60.59   15.80
  -9   2  12   38.30   16.40
   8  -2 -12   14.60   12.10
  -8  -2  12   28.00    9.40
  -8  -2  12   42.30   13.20
  -8   2  12   43.80   17.40
  -8   2  12   24.60   12.50
  -8   2  12   35.10   13.00
  -7  -2  12   65.69    8.90
  -7  -2  12   76.29   12.10
   7  -2 -12   72.69   12.20
  -7  -2  12   71.49    9.90
  -7   2  12   67.49   12.70
  -7   2  12   77.09   12.80
  -7   2  12   60.09   14.30
   6  -2 -12    5.30    8.50
  -6  -2  12   10.70    8.60
  -6  -2  12   -1.30    7.90
  -6  -2  12   -3.60    6.20
  -6   2  12    2.40   10.80
  -6   2  12   -8.20   10.80
  -6   2  12   -8.20    8.10
  -5  -2  12   32.90    7.30
   5  -2 -12   36.70    9.00
   5  -2 -12   42.50    9.70
  -5  -2  12   36.30    7.80
  -5  -2  12   38.50    6.80
  -5  -2  12   25.60    8.40
   5  -2 -12   53.19   10.20
  -5   2  12   39.20    8.80
  -5   2  12   43.10   10.50
  -5   2  12   36.10    8.70
  -5   2  12   30.90    9.50
   4  -2 -12  451.45   22.70
  -4  -2  12  434.16   19.40
   4  -2 -12  473.55   25.00
   4  -2 -12  468.05   22.50
  -4  -2  12  429.96   21.40
  -4  -2  12  455.55   22.20
  -4  -2  12  456.85   19.90
  -4   2  12  482.05   23.60
  -4   2  12  427.56   23.40
  -4   2  12  477.65   22.70
  -4   2  12  467.55   22.90
  -4   2  12  452.65   24.50
  -3  -2  12  268.77   15.20
   3  -2 -12  287.87   17.20
   3  -2 -12  297.07   17.50
   3  -2 -12  259.57   18.10
  -3  -2  12  291.77   15.40
  -3  -2  12  270.67   16.90
  -3   2  12  293.47   15.20
  -3   2  12  283.57   16.90
  -3   2  12  310.07   19.70
  -3   2  12  299.97   18.50
  -2  -2  12  102.59    7.40
  -2  -2  12   98.19   11.00
   2  -2 -12  110.39   12.80
  -2  -2  12  109.29    9.50
   2  -2 -12  106.79   11.90
   2  -2 -12  121.39   13.00
  -2  -2  12  105.29   11.00
  -2   2  12   96.99   13.20
  -2   2  12   98.09   13.80
  -2   2  12   81.29   10.70
  -2   2  12   93.19    9.40
   2   2 -12   81.09   10.40
   1  -2 -12   -0.20    5.90
   1  -2 -12   14.70    6.10
  -1  -2  12    3.30    5.80
   1  -2 -12    1.60    6.20
  -1  -2  12   11.50    5.70
  -1  -2  12   10.20    5.50
  -1  -2  12    5.00    3.40
   1  -2 -12    5.20    5.80
  -1   2  12    7.10    5.60
   1   2 -12   -3.30    4.40
  -1   2  12    5.30    7.10
  -1   2  12    1.50    5.60
   1   2 -12    3.90    4.40
   0  -2  12   14.00    6.00
   0  -2 -12   10.50    6.20
   0  -2 -12    6.30    6.60
   0  -2  12   21.90    5.80
   0  -2  12    6.50    4.10
   0  -2 -12   -4.90    6.30
   0  -2 -12    4.40    6.40
   0  -2  12    3.20    6.50
   0   2  12   -0.60    5.40
   0   2 -12    3.50    5.40
   0   2  12   13.00    4.30
   0   2  12   14.10    7.30
   0   2 -12    5.60    5.10
   0   2  12   12.20    5.70
   1  -2  12   17.70    6.80
   1  -2  12   29.50    5.10
   1  -2  12   20.00    6.50
   1  -2  12   20.50    6.10
   1  -2  12    7.70    6.70
  -1  -2 -12   26.40    7.90
  -1  -2 -12   26.60    6.90
  -1  -2 -12   25.40    7.40
  -1  -2 -12   27.00    7.70
  -1   2 -12   26.30    6.80
   1   2  12   29.90    7.50
   1   2  12   11.90    8.30
  -1   2 -12   29.40    7.10
   1   2  12   34.30    6.50
   1   2  12   23.20    6.80
  -2  -2 -12  127.19   15.20
   2  -2  12  109.79   14.90
   2  -2  12  123.59   11.40
   2  -2  12  124.99   15.20
  -2  -2 -12  145.29   15.70
  -2  -2 -12  114.59    8.50
   2   2  12   96.19   12.30
  -2   2 -12  101.99   15.30
  -2   2 -12  107.39   12.60
   2   2  12  108.19   12.00
   2   2  12  112.69   14.70
   2   2  12  108.69   13.40
   3  -2  12    9.90    6.50
  -3  -2 -12   -0.60    4.50
  -3  -2 -12    7.80    8.90
   3  -2  12   14.30    9.00
   3  -2  12   -2.00    9.40
  -3  -2 -12   -1.00   10.60
   3   2  12   -0.20    6.50
   3   2  12    3.60    9.40
   3   2  12   11.40    8.10
   3   2  12   20.20   10.50
  -3   2 -12   -1.20    7.00
   4  -2  12  113.59   14.80
  -4  -2 -12   88.89   12.80
  -4  -2 -12   98.29   10.40
   4  -2  12   77.99   11.10
  -4   2 -12   86.79   11.60
   4   2  12   86.79   12.50
   4   2  12   94.39   14.70
  -5  -2 -12   34.20    7.90
  -5  -2 -12   22.50   12.80
   5  -2  12   27.40   12.50
   5  -2  12   30.20   10.80
   5   2  12   22.00    9.00
  -5   2 -12   31.00   11.60
   5   2  12   20.80   11.20
  -6  -2 -12   38.40   15.00
   6  -2  12   39.60   13.10
  -6  -2 -12   43.70    9.70
  -6   2 -12   21.20   13.10
   6   2  12    7.70   13.80
   7  -2  12    8.50   16.10
  -7  -2 -12    1.70   18.90
  -7   2 -12   15.80   17.40
   7   2  12    6.60   18.30
   9  -3 -12    7.00   16.40
  -9  -3  12   31.10   18.50
  -9  -3  12   37.20   19.00
  -9   3  12    2.50   18.60
  -9   3  12   21.10   14.80
   8  -3 -12   23.70   13.90
  -8  -3  12   -2.20   14.90
  -8  -3  12   -8.60   15.30
  -8   3  12    9.90   16.10
  -8   3  12   28.20   15.10
  -7  -3  12  -23.70   12.10
  -7  -3  12   16.70   13.00
  -7  -3  12   -7.50   12.00
  -7  -3  12   22.70    8.00
   7  -3 -12   13.70   12.10
  -7   3  12   -3.20   12.40
  -7   3  12    7.00   13.30
  -6  -3  12   60.49   12.00
  -6  -3  12   37.00    7.30
  -6  -3  12   37.10   10.80
  -6  -3  12   36.10   10.80
   6  -3 -12   28.00   10.30
  -6   3  12   51.69   12.50
  -6   3  12   31.10    9.90
   5  -3 -12   52.09   10.80
  -5  -3  12   59.19   10.00
  -5  -3  12   71.49    8.50
  -5  -3  12   60.09   10.40
  -5  -3  12   54.79    9.80
  -5   3  12   47.20   13.00
  -5   3  12   65.29   10.40
  -5   3  12   85.29   13.60
   4  -3 -12   -9.90    8.80
  -4  -3  12   11.70    5.80
  -4  -3  12   -4.00    7.80
  -4  -3  12  -12.00    9.20
  -4  -3  12   28.10    9.90
  -4  -3  12   -2.70    7.10
  -4   3  12    8.60    7.20
  -4   3  12    7.10    8.20
  -4   3  12   12.00    9.50
  -4   3  12   24.10   10.20
   3  -3 -12   63.19    9.70
  -3  -3  12   61.59    9.10
  -3  -3  12   47.50    7.70
  -3  -3  12   56.99    8.40
  -3  -3  12   52.39    7.10
   3  -3 -12   49.50   11.10
   3  -3 -12   54.29    9.60
  -3  -3  12   53.59    8.80
  -3   3  12   43.20    9.70
  -3   3  12   35.20   11.20
  -3   3  12   53.79   10.20
  -3   3  12   52.09    8.50
  -2  -3  12   -9.90    6.30
  -2  -3  12   -4.30    8.10
   2  -3 -12    0.50    7.70
   2  -3 -12   -6.30    8.40
   2  -3 -12    0.00    8.60
   2  -3 -12   15.40    7.50
  -2  -3  12    3.20    7.30
  -2   3  12    0.10    6.80
  -2   3  12    1.30    9.90
  -2   3  12  -10.60    7.80
   2   3 -12    0.50    5.90
  -2   3  12    3.60    5.10
  -1  -3  12  169.38   15.10
   1  -3 -12  139.69   16.50
  -1  -3  12  151.18   15.00
  -1  -3  12  141.29    8.90
   1  -3 -12  118.89   15.10
   1  -3 -12  149.39   16.00
   1  -3 -12  141.09   16.10
  -1  -3  12  143.09   16.40
  -1   3  12  112.19   15.10
   1   3 -12  121.99   12.70
  -1   3  12  143.09   14.40
  -1   3  12  136.89    9.20
  -1   3  12  117.99   18.40
   0  -3 -12   14.90    8.00
   0  -3 -12   16.00    8.30
   0  -3  12    9.90    7.40
   0  -3 -12   -2.70    7.70
   0  -3  12    7.30    7.20
   0  -3  12    8.10    4.60
   0  -3  12   22.00    8.80
   0  -3 -12   13.90    9.30
   0   3  12   14.00    7.20
   0   3  12   18.80   10.80
   0   3 -12   13.80    7.20
   0   3 -12    8.90    6.60
   0   3  12   10.40    7.50
  -1  -3 -12   -3.00    8.20
  -1  -3 -12   12.10    7.90
  -1  -3 -12    2.30    9.10
   1  -3  12   -1.30    9.50
   1  -3  12    5.60    5.10
  -1  -3 -12   -9.90    9.20
   1  -3  12    4.40    8.60
   1   3  12    2.70   20.90
  -1   3 -12    0.80    6.90
   1   3  12   27.80    8.30
   1   3  12    1.80    7.70
  -1   3 -12   20.20    8.90
   1   3  12   21.80    7.80
   2  -3  12    6.70    9.40
  -2  -3 -12   -4.40    9.20
   2  -3  12   10.30    6.20
  -2  -3 -12   17.90   10.50
  -2  -3 -12    3.00   10.60
   2   3  12   -0.60    8.40
   2   3  12   -9.50    8.00
   2   3  12   15.70   10.00
   3  -3  12   15.50    7.30
  -3  -3 -12   33.80   11.70
  -3  -3 -12   13.90   12.40
   3   3  12    9.50   11.60
   3   3  12   42.50   10.20
  -3   3 -12    9.20    9.30
   3   3  12   16.50    8.60
  -4  -3 -12   -1.30   13.20
   4  -3  12   22.20    9.00
   4   3  12    8.10   11.60
  -4   3 -12   -1.50   11.70
   5  -3  12    5.00   11.00
  -5  -3 -12   11.90   15.90
  -5   3 -12  -17.60   14.10
   5   3  12   29.40   13.70
   6  -3  12   21.00   14.90
  -6  -3 -12    8.30   19.10
  -6   3 -12    0.20   17.10
   6   3  12   44.90   17.80
   8  -4 -12   27.60   18.10
  -8  -4  12   16.80   20.00
  -8  -4  12   71.69   19.00
  -8   4  12   64.59   16.60
  -8   4  12   73.59   18.20
  -7  -4  12   -6.10   15.20
   7  -4 -12  -10.10   14.60
  -7  -4  12  -15.00   16.00
  -7   4  12    6.90   14.60
  -7   4  12   22.70   17.50
  -7   4  12    5.10   14.30
  -6  -4  12   -0.80   13.40
   6  -4 -12   10.20   13.10
  -6  -4  12   13.10    7.90
  -6   4  12   15.40   13.30
  -6   4  12    8.00   12.20
  -6   4  12    8.90   15.80
  -5  -4  12   50.49    8.60
   5  -4 -12   54.29   13.30
  -5  -4  12   43.00   11.50
  -5  -4  12   67.99   11.30
  -5   4  12   58.79   11.40
  -5   4  12   44.60   13.90
  -4  -4  12   52.19   10.10
   4  -4 -12   57.09   13.50
  -4  -4  12   44.10   10.20
  -4  -4  12   67.09   10.20
  -4   4  12   53.99   12.00
  -4   4  12   57.39   13.70
  -4   4  12   56.69    9.80
  -3  -4  12  146.19   16.70
   3  -4 -12   97.39   14.70
  -3  -4  12  104.49   15.70
  -3   4  12   92.69   13.30
  -3   4  12   74.39   17.70
  -3   4  12  115.09   15.20
   2  -4 -12    6.30    9.60
   2  -4 -12  -14.00   19.20
  -2  -4  12  -16.10    8.70
  -2   4  12  -11.00   11.20
  -2   4  12    3.00    8.70
   2   4 -12    8.70   10.90
  -2   4  12    1.20    7.70
   1  -4 -12   26.20   11.50
   1  -4 -12   29.70   12.40
   1  -4 -12   25.20   12.40
   1  -4 -12   52.79   11.20
  -1  -4  12   48.50   10.10
  -1   4  12   35.00   10.60
  -1   4  12   13.90   11.00
   0  -4 -12    7.50   10.70
   0  -4 -12   10.50   10.60
   0  -4 -12   15.40   12.40
   0  -4  12    7.60    9.80
   0  -4 -12   15.60   10.90
   0  -4  12   15.40    5.50
   0   4  12    9.80    9.20
   0   4 -12    8.50    9.70
   0   4  12   15.10   10.30
   0   4 -12   23.60    9.00
   0   4  12   19.80   10.00
  -1  -4 -12   40.40   12.60
   1  -4  12    0.00   10.90
  -1  -4 -12    7.10   12.60
   1  -4  12   24.00    6.60
  -1  -4 -12   15.00   11.70
  -1  -4 -12   25.10   10.00
  -1   4 -12   32.70   12.20
   1   4  12   12.00   10.30
   1   4  12    2.30   10.10
  -1   4 -12   25.40    9.50
   1   4  12   24.40   10.60
   2  -4  12    8.30    8.00
   2  -4  12   -1.30   13.00
  -2  -4 -12   -4.90   10.70
   2   4  12   17.80   12.30
   2   4  12   19.20   10.90
   2   4  12   -8.80   10.80
  -2   4 -12   -4.00   10.30
  -3  -4 -12  217.28   28.30
  -3  -4 -12  288.27   29.00
   3  -4  12  299.27   20.30
   3   4  12  271.97   27.40
   3   4  12  322.97   25.20
  -3   4 -12  234.58   25.00
  -4  -4 -12   67.19   17.40
   4  -4  12   58.69   12.10
  -4  -4 -12   72.79   18.40
   4   4  12   70.99   16.10
  -4   4 -12   75.69   16.40
  -5  -4 -12   14.30   20.50
   5  -4  12    0.90   13.60
  -5  -4 -12  -15.20   19.40
  -5   4 -12   -6.50   17.50
   5   4  12   26.80   17.60
   5   4  12    7.80   18.50
  -6  -5  12   15.70   19.30
  -6  -5  12   46.30   18.20
   6  -5 -12   22.70   18.00
  -6   5  12   24.10   17.70
  -6   5  12   21.40   18.50
   5  -5 -12   47.90   16.90
  -5  -5  12   37.90   16.10
  -5  -5  12   26.00   14.10
  -5  -5  12   37.70   10.20
  -5   5  12   39.40   19.30
  -5   5  12   38.00   13.80
  -5   5  12   58.09   17.50
  -4  -5  12  -10.30   13.90
  -4  -5  12   -2.20   12.20
   4  -5 -12  -14.10   15.30
  -4  -5  12    8.20   12.20
  -4   5  12  -11.90   16.40
  -4   5  12   -5.50   16.90
  -4   5  12    8.60   11.70
   3  -5 -12   86.49   16.10
  -3  -5  12  110.19   12.80
  -3   5  12   86.29   17.70
  -3   5  12   82.59   11.30
  -3   5  12  110.69   17.80
  -3   5  12   88.09   15.60
   2  -5 -12    4.20   14.70
  -2  -5  12    1.20   12.90
   2  -5 -12   11.10   13.90
  -2  -5  12   14.80   10.60
   2   5 -12   30.80   11.40
  -2   5  12    1.20   15.60
  -2   5  12  -17.50    9.40
  -2   5  12   30.00   13.30
   1  -5 -12   53.69   15.80
  -1  -5  12   43.40   14.20
   1  -5 -12   13.60   13.90
  -1  -5  12   67.09   12.50
  -1   5  12   59.89   14.50
   1   5 -12   88.99   13.30
  -1   5  12   57.39   15.90
  -1   5  12   41.20   10.10
   0  -5 -12  -15.10   14.80
   0  -5  12   -9.10   13.30
   0  -5 -12   15.00   15.00
   0   5 -12  -10.00   11.20
   0   5  12   13.60   15.00
  -1  -5 -12   41.80   14.30
   1  -5  12   -1.00   19.50
   1  -5  12   29.30    8.60
  -1  -5 -12   43.80   15.70
  -1  -5 -12   39.20   16.20
   1   5  12   31.10   27.80
   1   5  12   40.40   15.40
  -1   5 -12    5.30   12.20
   2  -5  12   -7.20   10.10
  -2  -5 -12  -38.30   16.70
  -2  -5 -12   13.00   17.30
   2   5  12   34.00   16.80
   2   5  12    9.80   16.50
   2   5  12  -22.70   15.00
  -2   5 -12   11.10   14.00
  -3  -5 -12   12.60   19.90
  -3  -5 -12   -4.70   19.10
   3  -5  12   25.50   12.20
   3   5  12   22.40   19.00
  -3   5 -12   -5.90   15.90
   3   5  12   12.10   18.30
   4   5  12   80.19   20.80
  -3  -6  12   -0.40   18.20
   3  -6 -12   31.10   22.10
  -3   6  12    5.80   24.30
  -2  -6  12    4.20   19.30
   2  -6 -12  -23.90   21.10
  -2   6  12   29.10   19.50
  -2   6  12  -11.90   24.00
   2   6 -12    1.60   16.60
   1  -6 -12   66.39   20.40
   1  -6 -12   52.29   22.30
   1   6 -12    9.80   17.30
  -1   6  12   39.20   19.60
  -1   6  12   34.40   24.40
   0  -6 -12   29.10   21.50
   0  -6 -12   -2.60   20.30
   0   6  12  -48.60   23.00
   0   6 -12   -3.20   17.20
 -10   0  13  -15.30   16.30
 -10   0  13   -3.30   17.80
  -9   0  13  111.99   14.70
  -9   0  13  130.99   18.80
   8   0 -13    6.10   10.40
  -8   0  13   -0.10   12.20
  -8   0  13   16.10   12.20
  -7   0  13   -4.00    9.60
  -7   0  13   -3.30    8.50
  -7   0  13   -4.80    9.20
   7   0 -13  -14.30    8.50
   6   0 -13   11.70    7.40
   6   0 -13   24.90    9.50
   6   0 -13   25.70    8.40
  -6   0  13   29.70    7.90
  -6   0  13   23.20    8.10
  -6   0  13   24.00    8.80
  -5   0  13   87.89   13.00
   5   0 -13   61.99    9.50
   5   0 -13   83.59   10.40
  -5   0  13   81.59   10.30
   5   0 -13   77.19   12.00
  -5   0  13   85.69   12.00
  -4   0  13   20.10    7.00
  -4   0  13    9.20    6.10
  -4   0  13    3.50    6.10
   4   0 -13    8.20    6.50
   4   0 -13    9.40    6.70
  -4   0  13    8.00    5.60
  -4   0  13   16.60    5.20
   4   0 -13   10.00    5.60
   3   0 -13   13.00    5.20
  -3   0  13    9.60    4.30
  -3   0  13   10.30    6.10
   3   0 -13   18.50    5.50
  -3   0  13    9.20    5.50
   3   0 -13    7.20    6.60
  -3   0  13   13.70    5.30
  -2   0  13   77.19   10.70
  -2   0  13   87.19   10.00
  -2   0  13   76.19   10.10
  -2   0  13   79.39    8.50
   2   0 -13   87.29   10.10
   2   0 -13   78.99   12.20
   2   0 -13   88.29    9.30
   1   0 -13   -0.70    5.20
   1   0 -13   -4.30    5.10
  -1   0  13   -3.50    4.90
  -1   0  13    5.80    4.50
  -1   0  13   -3.70    4.90
   1   0 -13    6.90    4.50
  -1   0  13   -6.10    5.30
   0   0  13   14.50    4.60
   0   0 -13   14.60    5.10
   0   0  13    7.70    5.30
   0   0  13    9.40    5.40
   0   0 -13   19.40    5.80
   0   0  13    4.30    5.00
  -1   0 -13    4.70    4.80
  -1   0 -13   -1.30    5.00
   1   0  13    7.80    6.90
  -1   0 -13    7.00    6.60
   1   0  13    1.10    5.90
   1   0  13    1.10    5.30
   1   0  13    1.30    6.00
   1   0  13    8.20    5.20
  -2   0 -13   46.20    6.50
   2   0  13   36.70    6.80
  -2   0 -13   48.20    8.00
   2   0  13   47.30    7.80
   2   0  13   42.70    7.60
  -2   0 -13   43.00    8.50
   2   0  13   26.30    8.30
   3   0  13   31.00    7.90
  -3   0 -13   52.29    9.20
   3   0  13   50.49    8.90
   3   0  13   43.30    7.70
  -3   0 -13   35.80    6.90
   4   0  13   -2.50    7.90
  -4   0 -13   12.40    8.20
  -4   0 -13   -6.20    9.30
   4   0  13   -5.00    8.20
   4   0  13   -8.10    9.00
  -5   0 -13   49.70   11.90
   5   0  13   40.80   10.40
  -5   0 -13   43.00   10.50
   5   0  13   42.20   10.30
   5   0  13   39.00    9.90
  -6   0 -13  110.29   16.50
  -6   0 -13   89.89   13.40
   6   0  13   89.79   13.90
  -7   0 -13   16.30   16.30
   7   0  13  -12.40   16.00
  -7   0 -13  -17.90   18.30
   7   0  13    0.70   14.90
   9  -1 -13   39.20   13.60
  -9  -1  13   16.10   15.40
  -9  -1  13   31.90   19.90
  -9   1  13    7.90   13.70
  -9   1  13   44.30   15.70
  -8  -1  13   14.00    9.30
   8  -1 -13   24.70   11.00
  -8  -1  13    6.10   12.50
  -8   1  13   35.90   15.00
  -8   1  13   28.40   12.50
  -7  -1  13   42.70   10.90
  -7  -1  13   38.00    9.50
   7  -1 -13   34.40    9.70
  -7  -1  13   38.30    8.40
  -7  -1  13   22.50    8.50
  -7   1  13   56.09   11.90
  -7   1  13   38.50   10.60
   7   1 -13   42.70    9.10
   7   1 -13   30.90    7.90
   7   1 -13   34.70   10.60
  -7   1  13   27.30   11.80
  -6  -1  13   49.00    7.20
   6  -1 -13   35.80    8.30
  -6  -1  13   31.70    7.60
  -6  -1  13   33.60    8.50
   6   1 -13   35.60    7.30
  -6   1  13   51.39    9.50
   6   1 -13   42.40    7.10
  -6   1  13   36.40   10.00
  -6   1  13   29.80   10.00
   6   1 -13   45.00    9.60
  -5  -1  13    2.60    6.00
   5  -1 -13    2.90    8.00
   5  -1 -13    2.60    8.80
  -5  -1  13   -2.20    7.50
  -5  -1  13   20.70    6.70
   5  -1 -13    9.10    7.50
   5   1 -13    4.90    5.40
  -5   1  13    6.00    7.50
  -5   1  13   13.60    7.90
   5   1 -13   12.60    7.80
  -5   1  13    4.70    7.70
   5   1 -13   13.30    6.10
  -5   1  13    9.20    9.20
  -4  -1  13  184.08   14.40
   4  -1 -13  189.48   14.90
   4  -1 -13  195.48   16.80
  -4  -1  13  186.08   10.90
  -4  -1  13  165.08   13.40
  -4  -1  13  153.28   15.20
   4  -1 -13  197.28   15.90
  -4   1  13  187.98   14.10
  -4   1  13  203.58   13.70
   4   1 -13  194.08   11.30
  -4   1  13  190.28   15.90
  -4   1  13  222.38   15.20
  -4   1  13  154.98   15.00
   4   1 -13  185.28   16.30
   4   1 -13  187.58   12.80
  -4   1  13  164.48   15.70
  -3  -1  13  759.82   29.20
   3  -1 -13  787.42   28.70
  -3  -1  13  835.12   25.60
   3  -1 -13  819.62   29.00
  -3  -1  13  800.22   28.20
  -3  -1  13  788.32   27.80
   3  -1 -13  825.72   31.10
  -3   1  13  797.82   29.20
  -3   1  13  754.62   28.80
   3   1 -13  800.12   26.40
  -3   1  13  765.02   30.60
  -3   1  13  795.22   28.00
   3   1 -13  822.12   24.40
  -2  -1  13   73.29   10.30
  -2  -1  13   90.39    8.50
   2  -1 -13   86.69   10.90
  -2  -1  13   80.79   10.70
   2  -1 -13   93.39   11.80
   2  -1 -13   72.19    8.50
  -2  -1  13  105.69   10.20
  -2   1  13   92.19    9.80
   2   1 -13   96.69    9.10
  -2   1  13   71.29    9.80
   2   1 -13   93.19   10.00
  -2   1  13   72.89   11.30
  -2   1  13   70.79    9.40
   1  -1 -13   10.50    5.70
  -1  -1  13   20.40    6.00
  -1  -1  13   13.80    4.40
  -1  -1  13   17.20    5.50
   1  -1 -13   19.80    6.10
   1  -1 -13   18.10    6.00
   1   1 -13   10.90    5.00
  -1   1  13   13.00    5.10
   1   1 -13   16.30    4.90
   1   1 -13   14.40    5.00
  -1   1  13   18.80    5.50
  -1   1  13   28.70    7.30
  -1   1  13    2.60    5.00
   0  -1 -13    4.60    5.70
   0  -1  13   11.20    4.70
   0  -1 -13   15.50    6.50
   0  -1  13   14.20    6.20
   0  -1 -13   13.10    6.50
   0  -1  13   12.80    4.70
   0  -1 -13   12.90    6.90
   0  -1  13   17.00    5.70
   0   1  13    9.80    5.10
   0   1 -13   16.40    5.70
   0   1  13   12.20    5.30
   0   1  13   13.90    5.10
   0   1 -13   17.50    5.70
   0   1  13   17.20    6.60
   1  -1  13   12.50    6.30
  -1  -1 -13   12.90    4.50
   1  -1  13   13.30    6.10
   1  -1  13    8.80    6.60
  -1  -1 -13    2.20    6.90
  -1  -1 -13   18.40    6.80
   1  -1  13   14.70    5.10
   1   1  13    6.10    5.30
   1   1  13    3.30    5.50
   1   1  13    8.00    7.60
  -1   1 -13   10.50    5.30
   1   1  13    6.90    7.50
  -1   1 -13    7.20    7.00
   1   1  13   17.90    5.70
  -2  -1 -13  157.48   15.90
  -2  -1 -13  155.38   11.50
   2  -1  13  166.38   15.80
   2  -1  13  173.98   13.00
  -2  -1 -13  149.59   15.10
   2  -1  13  173.38   15.00
   2  -1  13  170.98   13.50
   2   1  13  153.88   14.30
   2   1  13  160.48   13.40
   2   1  13  125.79   15.00
   2   1  13  172.68   16.90
  -2   1 -13  128.09   15.60
  -2   1 -13  131.69   12.70
   3  -1  13   23.10    8.40
  -3  -1 -13   11.90    8.70
  -3  -1 -13   22.40    6.20
   3  -1  13   15.00    6.70
   3  -1  13   22.70    8.40
   3   1  13   18.10    7.20
  -3   1 -13   27.70    8.20
   3   1  13   14.90    9.60
   3   1  13   23.50    6.90
   4  -1  13   40.00    9.10
   4  -1  13   36.90    9.80
  -4  -1 -13   43.90    7.90
  -4  -1 -13   39.00   10.70
   4  -1  13   45.60    9.70
   4   1  13   32.90   11.70
   4   1  13   52.99    8.80
  -4   1 -13   54.29    9.60
   4   1  13   47.00   13.50
   5  -1  13  226.88   23.60
  -5  -1 -13  280.97   24.60
  -5  -1 -13  232.68   18.20
   5  -1  13  280.07   23.30
   5  -1  13  237.98   21.30
   5   1  13  222.68   21.80
   5   1  13  275.97   20.10
  -5   1 -13  262.37   21.90
  -6  -1 -13   45.00   11.60
   6  -1  13   24.00   13.50
   6  -1  13    2.60   14.20
  -6  -1 -13  -15.20   16.00
   6   1  13   30.50   14.40
   6   1  13   26.60   12.00
  -6   1 -13   25.30   13.80
   7  -1  13    4.30   16.50
   7  -1  13   -0.20   17.60
  -7  -1 -13   27.40   18.60
  -7  -1 -13   14.10   15.70
   7   1  13   16.00   18.20
  -7   1 -13    2.00   18.00
  -9  -2  13  -32.60   16.10
   9  -2 -13   -8.60   14.70
  -9  -2  13    9.60   12.20
  -9  -2  13   18.60   16.60
  -9   2  13  -20.20   17.70
  -9   2  13    7.70   16.40
   8  -2 -13   48.30   13.10
  -8  -2  13   63.69   14.40
  -8  -2  13   39.40   10.00
  -8   2  13   80.39   15.20
  -8   2  13   66.99   14.90
  -7  -2  13   19.00   10.20
  -7  -2  13   11.00    8.40
  -7  -2  13   10.10   11.20
   7  -2 -13   10.40   10.50
  -7   2  13   -7.90   11.00
  -7   2  13    5.40   11.50
  -7   2  13    2.20   14.30
  -6  -2  13   -5.40   10.20
   6  -2 -13   -1.20    9.10
  -6  -2  13   -4.00    6.80
  -6  -2  13   -0.50    9.00
  -6   2  13   -1.50    9.50
  -6   2  13    0.40    9.40
  -6   2  13   -5.40   11.70
  -5  -2  13   -7.50    7.60
  -5  -2  13    7.40    6.10
   5  -2 -13   -4.60    8.40
  -5  -2  13   -3.50    7.50
  -5   2  13    0.20    7.40
  -5   2  13  -18.80   10.00
  -5   2  13   -5.50    8.10
  -5   2  13    0.90    7.10
   4  -2 -13  107.79   14.10
   4  -2 -13   81.09   10.90
  -4  -2  13   92.89   14.10
  -4  -2  13   95.99   12.00
  -4  -2  13  105.79   13.40
[truncated: 5,278,245 more chars]
